# Supplementary material for: Personality as a Predictor of Time-Activity Budget in Lion-Tailed Macaques (Macaca silenus)
Source: Animals (Basel). 2022 Jun 8;12(12):1495. doi: 10.3390/ani12121495 (PMC9219468; doi:10.3390/ani12121495)
Supplement: Supplementary file 1 [file animals-12-01495-s001.zip]

Archive with 3 entries (3 files):
- Supplementary file 1.  Datasets.xlsx
- Supplementary file 2. RScripts.R
- Supplementary Materials_Revised.pdf
