# Supplementary material for: Personality as a Predictor of Time-Activity Budget in Lion-Tailed Macaques (Macaca silenus)
Source: Animals (Basel). 2022 Jun 8;12(12):1495. doi: 10.3390/ani12121495 (PMC9219468; doi:10.3390/ani12121495)
Supplement: Supplementary file 1 [file animals-12-01495-s001.zip › Supplementary file 1. Datasets.xlsx]

## Sheet: Individual variation
ID	Sex	Location	Birth Date	Age	Food related	Activity	Rest	Scans corrected
Milo	Male	Blijdorp	2015-09-29	6	91	118	153	362
Elly	Female	Blijdorp	1992-04-23	29	64	59	228	351
Trine	Female	Blijdorp	2016-12-31	5	138	101	120	359
Hera	Female	Blijdorp	2008-08-27	13	57	81	221	359
Eral	Male	Apenheul	2014-11-05	7	81	73	89	243
Salena	Female	Apenheul	2009-05-12	12	69	64	122	255
Tumari	Male	Apenheul	2020-07-03	1	77	60	118	255
Maggie	Female	Apenheul	1999-11-03	22	61	42	145	248
Sysoe	Female	Apenheul	1998-07-28	23	74	41	115	230
Rajaja	Female	Apenheul	2007-10-12	13	51	25	166	242
Heather	Female	Apenheul	1995-07-20	26	49	41	166	256

## Sheet: Blijdorp oos corrected
ID	Sex	Location	Birth Date	Age	Persistence	Sociability	Affiliation	Anxiety	AG	DR	AF	FS	PF	MO	PL	RE	SA	SL	ST	STA	SU	OOS	Scans corrected
Milo	Male	Blijdorp	2015-09-29	6	0.243276	1.07343	-0.636857	0.19831	17	5	62	20	3	72	1	145	5	8	22	1	1	3	362
Elly	Female	Blijdorp	1992-04-23	29	-0.832002	-0.801713	-0.787441	-0.713498	3	2	39	15	8	51	0	224	1	4	4	0	0	13	351
Trine	Female	Blijdorp	2016-12-31	5	1.1286	-0.870245	-0.168401	-0.953477	16	9	90	34	4	71	1	119	6	1	5	2	1	5	359
Hera	Female	Blijdorp	2008-08-27	13	-0.539872	0.598527	1.5927	1.46867	17	2	30	21	4	40	0	219	7	2	17	0	0	4	359

## Sheet: Apenheul oos corrected
ID	Sex	Location	Birth Date	Age	Persistence	Sociability	Affiliation	Anxiety	AG	DR	AF	FS	PF	MO	PL	RE	SA	SL	ST	STA	SU	OOS	Scans corrected
Eral	Male	Apenheul	2014-11-05	7	2.29488	-0.159545	-0.646292	1.2337	18	1	71	5	4	43	1	89	0	0	11	0	0	24	243
Salena	Female	Apenheul	2009-05-12	12	0.199533	-0.0456892	1.84404	-0.677655	15	0	60	7	1	33	6	122	0	0	10	0	1	12	255
Tumari	Male	Apenheul	2020-07-03	1	0.0670766	2.27976	-0.264766	-1.22181	3	0	75	1	1	36	14	118	0	0	7	0	0	12	255
Maggie	Female	Apenheul	1999-11-03	22	-0.361363	-0.909607	0.365212	0.792915	10	0	54	4	3	28	0	145	0	0	4	0	0	19	248
Sysoe	Female	Apenheul	1998-07-28	23	-0.54998	-0.721046	-0.808471	-0.47061	4	2	67	4	1	34	1	115	0	0	2	0	0	37	230
Rajaja	Female	Apenheul	2007-10-12	13	-0.287462	-0.679541	0.6535	-0.828843	3	0	43	4	4	20	2	166	0	0	0	0	0	25	242
Heather	Female	Apenheul	1995-07-20	26	-1.36269	0.235673	-1.14322	1.1723	4	0	47	0	2	31	1	159	0	7	5	0	0	11	256

## Sheet: Categories oos corrected
ID	Sex	Location	Birth Date	Age	Persistence	Sociability	Affiliation	Anxiety	Food related	Activity	Rest	OOS	Scans	Scans corrected
Milo	Male	Blijdorp	2015-09-29	6	0.243276	1.07343	-0.636857	0.19831	91	118	153	3	365	362
Elly	Female	Blijdorp	1992-04-23	29	-0.832002	-0.801713	-0.787441	-0.713498	64	59	228	13	364	351
Trine	Female	Blijdorp	2016-12-31	5	1.1286	-0.870245	-0.168401	-0.953477	138	101	120	5	364	359
Hera	Female	Blijdorp	2008-08-27	13	-0.539872	0.598527	1.5927	1.46867	57	81	221	4	363	359
Eral	Male	Apenheul	2014-11-05	7	2.29488	-0.159545	-0.646292	1.2337	81	73	89	24	267	243
Salena	Female	Apenheul	2009-05-12	12	0.199533	-0.0456892	1.84404	-0.677655	69	64	122	12	267	255
Tumari	Male	Apenheul	2020-07-03	1	0.0670766	2.27976	-0.264766	-1.22181	77	60	118	12	267	255
Maggie	Female	Apenheul	1999-11-03	22	-0.361363	-0.909607	0.365212	0.792915	61	42	145	19	267	248
Sysoe	Female	Apenheul	1998-07-28	23	-0.54998	-0.721046	-0.808471	-0.47061	74	41	115	37	267	230
Rajaja	Female	Apenheul	2007-10-12	13	-0.287462	-0.679541	0.6535	-0.828843	51	25	166	25	267	242
Heather	Female	Apenheul	1995-07-20	26	-1.36269	0.235673	-1.14322	1.1723	49	41	166	11	267	256

## Sheet: Categories
ID	Sex	Location	Birth Date	Age	Persistence	Sociability	Affiliation	Anxiety	Food related	Activity	Inactivity	OOS	Scans
Milo	Male	Blijdorp	2015-09-29	6	0.243276	1.07343	-0.636857	0.19831	91	118	153	3	365
Elly	Female	Blijdorp	1992-04-23	29	-0.832002	-0.801713	-0.787441	-0.713498	64	59	228	13	364
Trine	Female	Blijdorp	2016-12-31	5	1.1286	-0.870245	-0.168401	-0.953477	138	101	120	5	364
Hera	Female	Blijdorp	2008-08-27	13	-0.539872	0.598527	1.5927	1.46867	57	81	221	4	363
Eral	Male	Apenheul	2014-11-05	7	2.29488	-0.159545	-0.646292	1.2337	81	73	89	24	267
Salena	Female	Apenheul	2009-05-12	12	0.199533	-0.0456892	1.84404	-0.677655	69	64	122	12	267
Tumari	Male	Apenheul	2020-07-03	1	0.0670766	2.27976	-0.264766	-1.22181	77	60	118	12	267
Maggie	Female	Apenheul	1999-11-03	22	-0.361363	-0.909607	0.365212	0.792915	61	42	145	19	267
Sysoe	Female	Apenheul	1998-07-28	23	-0.54998	-0.721046	-0.808471	-0.47061	74	41	115	37	267
Rajaja	Female	Apenheul	2007-10-12	13	-0.287462	-0.679541	0.6535	-0.828843	51	25	166	25	267
Heather	Female	Apenheul	1995-07-20	26	-1.36269	0.235673	-1.14322	1.1723	49	41	166	11	267

## Sheet: Per Group
	AT	AG	DR	AF	FS	PF	MO	PL	RE	SA	SL	ST	STA	SU	OOS		Total scans	remarks:
Blijdorp	0	53	18	221	90	19	234	2	707	19	15	48	3	2	25		1456	we combine rest and sitting together, remove sit
prop	0	0.0364011	0.0123626	0.151786	0.0618132	0.0130495	0.160714	0.00137363	0.485577	0.0130495	0.0103022	0.032967	0.00206044	0.00137363	0.0171703
Apenheul	0	57	3	417	25	16	225	25	914	0	7	39	0	1	140		1869
prop	0	0.0304976	0.00160514	0.223114	0.0133761	0.00856073	0.120385	0.0133761	0.489032	0	0.00374532	0.0208668	0	0.000535045	0.0749064
CAPTIVE	0	110	21	638	115	35	459	27	1621	19	22	87	3	3	165		3325
proportion	0	0.0330827	0.00631579	0.19188	0.0345865	0.0105263	0.138045	0.0081203	0.487519	0.00571429	0.00661654	0.0261654	0.000902256	0.000902256	0.0496241

## Sheet: SORTED Apenheul
Date	Time	Individual	Zoo	Observer	AT	AG	DR	AF	FS	PF	MO	PL	RE2	SA	SL	ST	STA	SU	OOS
2021-04-19	10:04:00	Eral	Apenheul	Charlotte				1					0
2021-04-19	10:42:00	Eral	Apenheul	Charlotte					1				0
2021-04-19	11:03:00	Eral	Apenheul	Charlotte									0			1
2021-04-19	11:28:00	Eral	Apenheul	Charlotte									0			1
2021-04-19	11:56:00	Eral	Apenheul	Charlotte					1				0
2021-04-19	12:21:00	Eral	Apenheul	Charlotte									1
2021-04-19	13:40:00	Eral	Apenheul	Charlotte								1	0
2021-04-19	14:10:00	Eral	Apenheul	Charlotte									1
2021-04-19	14:37:00	Eral	Apenheul	Charlotte				1					0
2021-04-19	15:00:00	Eral	Apenheul	Charlotte				1					0
2021-04-19	15:41:00	Eral	Apenheul	Charlotte							1		0
2021-04-19	16:07:00	Eral	Apenheul	Charlotte									1
2021-04-20	10:50:00	Eral	Apenheul	Charlotte				1					0
2021-04-20	11:18:00	Eral	Apenheul	Charlotte					1				0
2021-04-20	11:41:00	Eral	Apenheul	Charlotte									1
2021-04-20	12:18:00	Eral	Apenheul	Charlotte									1
2021-04-20	13:18:00	Eral	Apenheul	Charlotte				1					0
2021-04-20	13:50:00	Eral	Apenheul	Charlotte									1
2021-04-20	14:15:00	Eral	Apenheul	Charlotte		1							0
2021-04-21	10:08:00	Eral	Apenheul	Charlotte						1			0
2021-04-21	10:32:00	Eral	Apenheul	Charlotte				1					0
2021-04-21	11:59:00	Eral	Apenheul	Charlotte							1		0
2021-04-21	11:21:00	Eral	Apenheul	Charlotte									1
2021-04-21	11:46:00	Eral	Apenheul	Charlotte									1
2021-04-21	12:14:00	Eral	Apenheul	Charlotte				1					0
2021-04-21	12:40:00	Eral	Apenheul	Charlotte				1					0
2021-04-21	13:02:00	Eral	Apenheul	Charlotte							1		0
2021-04-21	13:47:00	Eral	Apenheul	Charlotte		1							0
2021-04-21	14:07:00	Eral	Apenheul	Charlotte					1				0
2021-04-21	14:29:00	Eral	Apenheul	Charlotte							1		0
2021-04-21	14:57:00	Eral	Apenheul	Charlotte							1		0
2021-04-21	15:20:00	Eral	Apenheul	Charlotte		1							0
2021-04-21	15:41:00	Eral	Apenheul	Charlotte				1					0
2021-04-21	16:04:00	Eral	Apenheul	Charlotte									1
2021-04-23	09:45:00	Eral	Apenheul	Charlotte									0						1
2021-04-23	10:20:00	Eral	Apenheul	Charlotte				1					0
2021-04-23	10:44:00	Eral	Apenheul	Charlotte				1					0
2021-04-23	11:16:00	Eral	Apenheul	Charlotte							1		0
2021-04-23	11:37:00	Eral	Apenheul	Charlotte							1		0
2021-04-23	12:03:00	Eral	Apenheul	Charlotte							1		0
2021-04-23	12:26:00	Eral	Apenheul	Charlotte				1					0
2021-04-23	12:51:00	Eral	Apenheul	Charlotte									1
2021-04-23	13:45:00	Eral	Apenheul	Charlotte									0						1
2021-04-23	14:24:00	Eral	Apenheul	Charlotte							1		0
2021-04-23	14:56:00	Eral	Apenheul	Charlotte							1		0
2021-04-23	15:44:00	Eral	Apenheul	Charlotte				1					0
2021-04-23	16:06:00	Eral	Apenheul	Charlotte									1
2021-04-26	11:00:00	Eral	Apenheul	Charlotte									1
2021-04-26	11:25:00	Eral	Apenheul	Charlotte		1							0
2021-04-26	11:58:00	Eral	Apenheul	Charlotte							1		0
2021-04-26	12:41:00	Eral	Apenheul	Charlotte				1					0
2021-04-26	13:04:00	Eral	Apenheul	Charlotte				1					0
2021-04-26	13:26:00	Eral	Apenheul	Charlotte				1					0
2021-04-26	13:56:00	Eral	Apenheul	Charlotte				1					0
2021-04-30	10:01:00	Eral	Apenheul	Charlotte				1					0
2021-04-30	10:40:00	Eral	Apenheul	Charlotte				1					0
2021-04-30	11:00:00	Eral	Apenheul	Charlotte									1
2021-04-30	11:26:00	Eral	Apenheul	Charlotte							1		0
2021-04-30	11:50:00	Eral	Apenheul	Charlotte				1					0
2021-04-30	12:19:00	Eral	Apenheul	Charlotte		1							0
2021-04-30	12:45:00	Eral	Apenheul	Charlotte				1					0
2021-04-30	13:54:00	Eral	Apenheul	Charlotte									1
2021-05-04	10:11:00	Eral	Apenheul	Charlotte				1					0
2021-05-04	10:37:00	Eral	Apenheul	Charlotte				1					0
2021-05-04	11:10:00	Eral	Apenheul	Charlotte									1
2021-05-04	11:40:00	Eral	Apenheul	Charlotte									1
2021-05-04	13:03:00	Eral	Apenheul	Charlotte									1
2021-05-25	09:55:00	Eral	Apenheul	Charlotte									1
2021-05-25	10:20:00	Eral	Apenheul	Charlotte				1					0
2021-05-25	10:53:00	Eral	Apenheul	Charlotte				1					0
2021-05-25	11:11:00	Eral	Apenheul	Charlotte									1
2021-05-25	11:31:00	Eral	Apenheul	Charlotte									1
2021-05-25	12:08:00	Eral	Apenheul	Charlotte									1
2021-05-25	12:25:00	Eral	Apenheul	Charlotte							1		0
2021-05-25	13:24:00	Eral	Apenheul	Charlotte				1					0
2021-05-25	13:52:00	Eral	Apenheul	Charlotte									1
2021-05-25	14:16:00	Eral	Apenheul	Charlotte									1
2021-05-25	14:57:00	Eral	Apenheul	Charlotte				1					0
2021-05-25	15:26:00	Eral	Apenheul	Charlotte				1					0
2021-05-25	15:57:00	Eral	Apenheul	Charlotte				1					0
2021-05-26	09:55:00	Eral	Apenheul	Charlotte						1			0
2021-05-26	10:22:00	Eral	Apenheul	Charlotte				1					0
2021-05-26	11:11:00	Eral	Apenheul	Charlotte									0						1
2021-05-26	11:37:00	Eral	Apenheul	Charlotte									1
2021-05-26	12:01:00	Eral	Apenheul	Charlotte				1					0
2021-05-26	12:31:00	Eral	Apenheul	Charlotte									1
2021-05-26	13:38:00	Eral	Apenheul	Charlotte									1
2021-05-26	13:57:00	Eral	Apenheul	Charlotte				1					0
2021-05-26	14:20:00	Eral	Apenheul	Charlotte									1
2021-05-26	14:45:00	Eral	Apenheul	Charlotte							1		0
2021-05-26	15:12:00	Eral	Apenheul	Charlotte									0						1
2021-05-27	09:54:00	Eral	Apenheul	Charlotte									1
2021-05-27	10:18:00	Eral	Apenheul	Charlotte									1
2021-05-27	10:38:00	Eral	Apenheul	Charlotte									1
2021-05-27	11:06:00	Eral	Apenheul	Charlotte									1
2021-05-27	11:26:00	Eral	Apenheul	Charlotte									0						1
2021-05-27	11:49:00	Eral	Apenheul	Charlotte									1
2021-05-27	12:13:00	Eral	Apenheul	Charlotte							1		0
2021-05-27	13:08:00	Eral	Apenheul	Charlotte				1					0
2021-05-27	13:37:00	Eral	Apenheul	Charlotte									1
2021-05-27	14:00:00	Eral	Apenheul	Charlotte				1					0
2021-05-27	14:26:00	Eral	Apenheul	Charlotte				1					0
2021-05-27	15:00:00	Eral	Apenheul	Charlotte									0						1
2021-05-27	15:29:00	Eral	Apenheul	Charlotte							1		0
2021-06-01	09:55:00	Eral	Apenheul	Charlotte				1					0
2021-06-01	10:45:00	Eral	Apenheul	Charlotte									0						1
2021-06-01	11:11:00	Eral	Apenheul	Charlotte									1
2021-06-01	11:36:00	Eral	Apenheul	Charlotte									1
2021-06-01	12:01:00	Eral	Apenheul	Charlotte				1					0
2021-06-01	13:12:00	Eral	Apenheul	Charlotte									0			1
2021-06-01	13:37:00	Eral	Apenheul	Charlotte									1
2021-06-01	14:00:00	Eral	Apenheul	Charlotte									1
2021-06-01	14:21:00	Eral	Apenheul	Charlotte									1
2021-06-01	14:50:00	Eral	Apenheul	Charlotte							1		0
2021-06-01	15:20:00	Eral	Apenheul	Charlotte									1
2021-06-02	10:03:00	Eral	Apenheul	Charlotte									0						1
2021-06-02	10:33:00	Eral	Apenheul	Charlotte									0						1
2021-06-02	11:35:00	Eral	Apenheul	Charlotte									0						1
2021-06-02	11:55:00	Eral	Apenheul	Charlotte				1					0
2021-06-02	12:20:00	Eral	Apenheul	Charlotte									0						1
2021-06-02	12:44:00	Eral	Apenheul	Charlotte				1					0
2021-06-02	13:31:00	Eral	Apenheul	Charlotte									1
2021-06-02	14:19:00	Eral	Apenheul	Charlotte									1
2021-06-02	14:44:00	Eral	Apenheul	Charlotte									1
2021-06-02	15:05:00	Eral	Apenheul	Charlotte									1
2021-06-02	15:19:00	Eral	Apenheul	Charlotte							1		0
2021-06-04	09:55:00	Eral	Apenheul	Charlotte									1
2021-06-04	10:36:00	Eral	Apenheul	Charlotte				1					0
2021-06-04	11:04:00	Eral	Apenheul	Charlotte									1
2021-06-04	11:25:00	Eral	Apenheul	Charlotte							1		0
2021-06-04	11:46:00	Eral	Apenheul	Charlotte									1
2021-06-04	12:07:00	Eral	Apenheul	Charlotte									1
2021-06-04	13:21:00	Eral	Apenheul	Charlotte				1					0
2021-06-04	13:46:00	Eral	Apenheul	Charlotte									0			1
2021-06-04	14:11:00	Eral	Apenheul	Charlotte					1				0
2021-06-04	14:54:00	Eral	Apenheul	Charlotte				1					0
2021-06-04	15:33:00	Eral	Apenheul	Charlotte				1					0
2021-06-04	16:02:00	Eral	Apenheul	Charlotte									0			1
2021-06-08	10:01:00	Eral	Apenheul	Charlotte									1
2021-06-08	10:31:00	Eral	Apenheul	Charlotte				1					0
2021-06-08	11:00:00	Eral	Apenheul	Charlotte									1
2021-06-08	11:40:00	Eral	Apenheul	Charlotte									1
2021-06-08	12:02:00	Eral	Apenheul	Charlotte				1					0
2021-06-08	13:01:00	Eral	Apenheul	Charlotte									1
2021-06-08	13:22:00	Eral	Apenheul	Charlotte									1
2021-06-08	13:44:00	Eral	Apenheul	Charlotte									1
2021-06-08	14:38:00	Eral	Apenheul	Charlotte									0						1
2021-06-08	15:15:00	Eral	Apenheul	Charlotte									1
2021-06-09	10:22:00	Eral	Apenheul	Charlotte			1						0
2021-06-09	10:44:00	Eral	Apenheul	Charlotte							1		0
2021-06-09	11:08:00	Eral	Apenheul	Charlotte									1
2021-06-09	11:32:00	Eral	Apenheul	Charlotte							1		0
2021-06-09	11:57:00	Eral	Apenheul	Charlotte									0			1
2021-06-09	12:17:00	Eral	Apenheul	Charlotte									1
2021-06-09	13:17:00	Eral	Apenheul	Charlotte									0						1
2021-06-09	13:38:00	Eral	Apenheul	Charlotte									0			1
2021-06-09	13:59:00	Eral	Apenheul	Charlotte		1							0
2021-06-09	14:21:00	Eral	Apenheul	Charlotte									1
2021-06-09	14:41:00	Eral	Apenheul	Charlotte				1					0
2021-06-11	09:55:00	Eral	Apenheul	Charlotte				1					0
2021-06-11	10:24:00	Eral	Apenheul	Charlotte									0						1
2021-06-11	10:50:00	Eral	Apenheul	Charlotte							1		0
2021-06-11	11:14:00	Eral	Apenheul	Charlotte									1
2021-06-11	12:11:00	Eral	Apenheul	Charlotte									1
2021-06-11	13:13:00	Eral	Apenheul	Charlotte		1							0
2021-06-11	13:50:00	Eral	Apenheul	Charlotte									1
2021-06-11	14:21:00	Eral	Apenheul	Charlotte									1
2021-06-11	14:53:00	Eral	Apenheul	Charlotte		1							0
2021-06-11	15:15:00	Eral	Apenheul	Charlotte		1							0
2021-06-15	10:21:00	Eral	Apenheul	Charlotte							1		0
2021-06-15	10:41:00	Eral	Apenheul	Charlotte		1							0
2021-06-15	11:02:00	Eral	Apenheul	Charlotte							1		0
2021-06-15	11:21:00	Eral	Apenheul	Charlotte									1
2021-06-15	11:47:00	Eral	Apenheul	Charlotte									0			1
2021-06-15	12:09:00	Eral	Apenheul	Charlotte									1
2021-06-15	13:01:00	Eral	Apenheul	Charlotte				1					0
2021-06-15	13:32:00	Eral	Apenheul	Charlotte									1
2021-06-15	14:12:00	Eral	Apenheul	Charlotte		1							0
2021-06-15	14:43:00	Eral	Apenheul	Charlotte				1					0
2021-06-15	15:41:00	Eral	Apenheul	Charlotte				1					0
2021-06-16	09:48:00	Eral	Apenheul	Charlotte									1
2021-06-16	10:15:00	Eral	Apenheul	Charlotte									1
2021-06-16	10:45:00	Eral	Apenheul	Charlotte				1					0
2021-06-16	11:06:00	Eral	Apenheul	Charlotte							1		0
2021-06-16	11:46:00	Eral	Apenheul	Charlotte		1							0
2021-06-16	12:07:00	Eral	Apenheul	Charlotte							1		0
2021-06-16	13:03:00	Eral	Apenheul	Charlotte				1					0
2021-06-16	13:24:00	Eral	Apenheul	Charlotte		1							0
2021-06-16	13:54:00	Eral	Apenheul	Charlotte							1		0
2021-06-16	14:15:00	Eral	Apenheul	Charlotte									1
2021-06-16	14:35:00	Eral	Apenheul	Charlotte									1
2021-06-18	09:54:00	Eral	Apenheul	Charlotte									0						1
2021-06-18	10:19:00	Eral	Apenheul	Charlotte				1					0
2021-06-18	10:45:00	Eral	Apenheul	Charlotte							1		0
2021-06-18	11:05:00	Eral	Apenheul	Charlotte									0						1
2021-06-18	11:40:00	Eral	Apenheul	Charlotte									1
2021-06-18	12:02:00	Eral	Apenheul	Charlotte									1
2021-06-18	12:52:00	Eral	Apenheul	Charlotte							1		0
2021-06-18	13:24:00	Eral	Apenheul	Charlotte							1		0
2021-06-18	13:55:00	Eral	Apenheul	Charlotte									0			1
2021-06-18	14:21:00	Eral	Apenheul	Charlotte									1
2021-06-18	14:42:00	Eral	Apenheul	Charlotte									1
2021-06-23	09:56:00	Eral	Apenheul	Charlotte									0						1
2021-06-23	10:23:00	Eral	Apenheul	Charlotte									0			1
2021-06-23	10:44:00	Eral	Apenheul	Charlotte				1					0
2021-06-23	11:06:00	Eral	Apenheul	Charlotte									0						1
2021-06-23	11:27:00	Eral	Apenheul	Charlotte									1
2021-06-23	11:54:00	Eral	Apenheul	Charlotte				1					0
2021-06-23	12:13:00	Eral	Apenheul	Charlotte				1					0
2021-06-23	12:56:00	Eral	Apenheul	Charlotte							1		0
2021-06-23	13:18:00	Eral	Apenheul	Charlotte									1
2021-06-23	13:42:00	Eral	Apenheul	Charlotte		1							0
2021-06-23	14:02:00	Eral	Apenheul	Charlotte		1							0
2021-06-23	14:22:00	Eral	Apenheul	Charlotte				1					0
2021-06-23	14:42:00	Eral	Apenheul	Charlotte							1		0
2021-06-23	15:05:00	Eral	Apenheul	Charlotte						1			0
2021-06-23	15:25:00	Eral	Apenheul	Charlotte				1					0
2021-06-25	09:52:00	Eral	Apenheul	Charlotte							1		0
2021-06-25	10:12:00	Eral	Apenheul	Charlotte									1
2021-06-25	10:32:00	Eral	Apenheul	Charlotte									1
2021-06-25	10:52:00	Eral	Apenheul	Charlotte									1
2021-06-25	11:14:00	Eral	Apenheul	Charlotte				1					0
2021-06-25	11:34:00	Eral	Apenheul	Charlotte		1							0
2021-06-25	11:57:00	Eral	Apenheul	Charlotte									1
2021-06-25	12:59:00	Eral	Apenheul	Charlotte							1		0
2021-06-25	13:19:00	Eral	Apenheul	Charlotte				1					0
2021-06-25	13:49:00	Eral	Apenheul	Charlotte									0			1
2021-06-25	14:33:00	Eral	Apenheul	Charlotte				1					0
2021-06-25	14:54:00	Eral	Apenheul	Charlotte									1
2021-06-25	15:15:00	Eral	Apenheul	Charlotte									0						1
2021-06-25	15:37:00	Eral	Apenheul	Charlotte				1					0
2021-06-29	09:54:00	Eral	Apenheul	Charlotte						1			0
2021-06-29	10:33:00	Eral	Apenheul	Charlotte									0						1
2021-06-29	10:55:00	Eral	Apenheul	Charlotte									0						1
2021-06-29	11:17:00	Eral	Apenheul	Charlotte									1
2021-06-29	11:41:00	Eral	Apenheul	Charlotte									1
2021-06-29	12:01:00	Eral	Apenheul	Charlotte									0						1
2021-06-29	12:58:00	Eral	Apenheul	Charlotte									1
2021-06-29	13:25:00	Eral	Apenheul	Charlotte									1
2021-06-29	13:45:00	Eral	Apenheul	Charlotte							1		0
2021-06-29	14:08:00	Eral	Apenheul	Charlotte		1							0
2021-06-29	14:29:00	Eral	Apenheul	Charlotte							1		0
2021-06-29	14:53:00	Eral	Apenheul	Charlotte									1
2021-06-29	15:43:00	Eral	Apenheul	Charlotte				1					0
2021-06-30	10:10:00	Eral	Apenheul	Charlotte									1
2021-06-30	10:30:00	Eral	Apenheul	Charlotte							1		0
2021-06-30	10:52:00	Eral	Apenheul	Charlotte				1					0
2021-06-30	11:21:00	Eral	Apenheul	Charlotte				1					0
2021-06-30	11:41:00	Eral	Apenheul	Charlotte									1
2021-06-30	12:06:00	Eral	Apenheul	Charlotte				1					0
2021-06-30	12:54:00	Eral	Apenheul	Charlotte							1		0
2021-06-30	13:23:00	Eral	Apenheul	Charlotte				1					0
2021-06-30	13:51:00	Eral	Apenheul	Charlotte				1					0
2021-06-30	14:27:00	Eral	Apenheul	Charlotte				1					0
2021-06-30	14:50:00	Eral	Apenheul	Charlotte							1		0
2021-07-01	09:50:00	Eral	Apenheul	Charlotte				1					0
2021-07-01	10:30:00	Eral	Apenheul	Charlotte							1		0
2021-07-01	11:00:00	Eral	Apenheul	Charlotte									1
2021-07-01	11:23:00	Eral	Apenheul	Charlotte									0						1
2021-07-01	11:48:00	Eral	Apenheul	Charlotte									0						1
2021-07-01	12:08:00	Eral	Apenheul	Charlotte									1
2021-07-01	13:00:00	Eral	Apenheul	Charlotte				1					0
2021-07-01	13:30:00	Eral	Apenheul	Charlotte									1
2021-07-01	14:09:00	Eral	Apenheul	Charlotte		1							0
2021-07-01	14:29:00	Eral	Apenheul	Charlotte							1		0
2021-07-01	14:59:00	Eral	Apenheul	Charlotte							1		0
2021-07-01	14:19:00	Eral	Apenheul	Charlotte							1		0
				Total	0	18	1	71	5	4	43	1	89	0	0	11	0	0	24
				Proportion	0	0.0674157	0.00374532	0.265918	0.0187266	0.0149813	0.161049	0.00374532	0.333333	0	0	0.0411985	0	0	0.0898876
													0
2021-04-19	10:04:00	Heather	Apenheul	Charlotte							1		0
2021-04-19	10:42:00	Heather	Apenheul	Charlotte							1		0
2021-04-19	11:03:00	Heather	Apenheul	Charlotte		1							0
2021-04-19	11:28:00	Heather	Apenheul	Charlotte									1
2021-04-19	11:56:00	Heather	Apenheul	Charlotte									1
2021-04-19	12:21:00	Heather	Apenheul	Charlotte							1		0
2021-04-19	13:40:00	Heather	Apenheul	Charlotte									1
2021-04-19	14:10:00	Heather	Apenheul	Charlotte							1		0
2021-04-19	14:37:00	Heather	Apenheul	Charlotte				1					0
2021-04-19	15:00:00	Heather	Apenheul	Charlotte				1					0
2021-04-19	15:41:00	Heather	Apenheul	Charlotte									1
2021-04-19	16:07:00	Heather	Apenheul	Charlotte									1
2021-04-20	10:50:00	Heather	Apenheul	Charlotte									1
2021-04-20	11:18:00	Heather	Apenheul	Charlotte									1
2021-04-20	11:41:00	Heather	Apenheul	Charlotte									1
2021-04-20	12:18:00	Heather	Apenheul	Charlotte									1
2021-04-20	13:18:00	Heather	Apenheul	Charlotte				1					0
2021-04-20	13:50:00	Heather	Apenheul	Charlotte				1					0
2021-04-20	14:15:00	Heather	Apenheul	Charlotte						1			0
2021-04-21	10:08:00	Heather	Apenheul	Charlotte									1
2021-04-21	10:32:00	Heather	Apenheul	Charlotte									1
2021-04-21	11:59:00	Heather	Apenheul	Charlotte									1
2021-04-21	11:21:00	Heather	Apenheul	Charlotte									1
2021-04-21	11:46:00	Heather	Apenheul	Charlotte									1
2021-04-21	12:14:00	Heather	Apenheul	Charlotte									1
2021-04-21	12:40:00	Heather	Apenheul	Charlotte									1
2021-04-21	13:02:00	Heather	Apenheul	Charlotte									1
2021-04-21	13:47:00	Heather	Apenheul	Charlotte									1
2021-04-21	14:07:00	Heather	Apenheul	Charlotte									1
2021-04-21	14:29:00	Heather	Apenheul	Charlotte							1		0
2021-04-21	14:57:00	Heather	Apenheul	Charlotte									1
2021-04-21	15:20:00	Heather	Apenheul	Charlotte									1
2021-04-21	15:41:00	Heather	Apenheul	Charlotte									1
2021-04-21	16:04:00	Heather	Apenheul	Charlotte									1
2021-04-23	09:45:00	Heather	Apenheul	Charlotte				1					0
2021-04-23	10:20:00	Heather	Apenheul	Charlotte							1		0
2021-04-23	10:44:00	Heather	Apenheul	Charlotte									1
2021-04-23	11:16:00	Heather	Apenheul	Charlotte									1
2021-04-23	11:37:00	Heather	Apenheul	Charlotte							1		0
2021-04-23	12:03:00	Heather	Apenheul	Charlotte							1		0
2021-04-23	12:26:00	Heather	Apenheul	Charlotte									1
2021-04-23	12:51:00	Heather	Apenheul	Charlotte									1
2021-04-23	13:45:00	Heather	Apenheul	Charlotte				1					0
2021-04-23	14:24:00	Heather	Apenheul	Charlotte									1
2021-04-23	14:56:00	Heather	Apenheul	Charlotte									1
2021-04-23	15:44:00	Heather	Apenheul	Charlotte									1
2021-04-23	16:06:00	Heather	Apenheul	Charlotte									1
2021-04-26	11:00:00	Heather	Apenheul	Charlotte				1					0
2021-04-26	11:25:00	Heather	Apenheul	Charlotte							1		0
2021-04-26	11:58:00	Heather	Apenheul	Charlotte									1
2021-04-26	12:41:00	Heather	Apenheul	Charlotte				1					0
2021-04-26	13:04:00	Heather	Apenheul	Charlotte				1					0
2021-04-26	13:26:00	Heather	Apenheul	Charlotte									1
2021-04-26	13:56:00	Heather	Apenheul	Charlotte									0		1
2021-04-30	10:01:00	Heather	Apenheul	Charlotte				1					0
2021-04-30	10:40:00	Heather	Apenheul	Charlotte									1
2021-04-30	11:00:00	Heather	Apenheul	Charlotte									1
2021-04-30	11:26:00	Heather	Apenheul	Charlotte									1
2021-04-30	11:50:00	Heather	Apenheul	Charlotte									0						1
2021-04-30	12:19:00	Heather	Apenheul	Charlotte									1
2021-04-30	12:45:00	Heather	Apenheul	Charlotte		1							0
2021-04-30	13:54:00	Heather	Apenheul	Charlotte									1
2021-05-04	10:11:00	Heather	Apenheul	Charlotte				1					0
2021-05-04	10:37:00	Heather	Apenheul	Charlotte				1					0
2021-05-04	11:10:00	Heather	Apenheul	Charlotte									1
2021-05-04	11:40:00	Heather	Apenheul	Charlotte									1
2021-05-04	13:03:00	Heather	Apenheul	Charlotte									1
2021-05-25	09:55:00	Heather	Apenheul	Charlotte									1
2021-05-25	10:20:00	Heather	Apenheul	Charlotte				1					0
2021-05-25	10:53:00	Heather	Apenheul	Charlotte									1
2021-05-25	11:11:00	Heather	Apenheul	Charlotte									1
2021-05-25	11:31:00	Heather	Apenheul	Charlotte									1
2021-05-25	12:08:00	Heather	Apenheul	Charlotte									1
2021-05-25	12:25:00	Heather	Apenheul	Charlotte									1
2021-05-25	13:24:00	Heather	Apenheul	Charlotte									1
2021-05-25	13:52:00	Heather	Apenheul	Charlotte									1
2021-05-25	14:16:00	Heather	Apenheul	Charlotte									1
2021-05-25	14:57:00	Heather	Apenheul	Charlotte				1					0
2021-05-25	15:26:00	Heather	Apenheul	Charlotte									1
2021-05-25	15:57:00	Heather	Apenheul	Charlotte									1
2021-05-26	09:55:00	Heather	Apenheul	Charlotte				1					0
2021-05-26	10:22:00	Heather	Apenheul	Charlotte				1					0
2021-05-26	11:11:00	Heather	Apenheul	Charlotte									1
2021-05-26	11:37:00	Heather	Apenheul	Charlotte									1
2021-05-26	12:01:00	Heather	Apenheul	Charlotte							1		0
2021-05-26	12:31:00	Heather	Apenheul	Charlotte									1
2021-05-26	13:38:00	Heather	Apenheul	Charlotte									1
2021-05-26	13:57:00	Heather	Apenheul	Charlotte									1
2021-05-26	14:20:00	Heather	Apenheul	Charlotte				1					0
2021-05-26	14:45:00	Heather	Apenheul	Charlotte									1
2021-05-26	15:12:00	Heather	Apenheul	Charlotte									1
2021-05-27	09:54:00	Heather	Apenheul	Charlotte									1
2021-05-27	10:18:00	Heather	Apenheul	Charlotte									1
2021-05-27	10:38:00	Heather	Apenheul	Charlotte									1
2021-05-27	11:06:00	Heather	Apenheul	Charlotte									1
2021-05-27	11:26:00	Heather	Apenheul	Charlotte									1
2021-05-27	11:49:00	Heather	Apenheul	Charlotte									1
2021-05-27	12:13:00	Heather	Apenheul	Charlotte				1					0
2021-05-27	13:08:00	Heather	Apenheul	Charlotte							1		0
2021-05-27	13:37:00	Heather	Apenheul	Charlotte									1
2021-05-27	14:00:00	Heather	Apenheul	Charlotte				1					0
2021-05-27	14:26:00	Heather	Apenheul	Charlotte							1		0
2021-05-27	15:00:00	Heather	Apenheul	Charlotte									1
2021-05-27	15:29:00	Heather	Apenheul	Charlotte							1		0
2021-06-01	09:55:00	Heather	Apenheul	Charlotte									1
2021-06-01	10:45:00	Heather	Apenheul	Charlotte				1					0
2021-06-01	11:11:00	Heather	Apenheul	Charlotte									1
2021-06-01	11:36:00	Heather	Apenheul	Charlotte									1
2021-06-01	12:01:00	Heather	Apenheul	Charlotte				1					0
2021-06-01	13:12:00	Heather	Apenheul	Charlotte									1
2021-06-01	13:37:00	Heather	Apenheul	Charlotte									1
2021-06-01	14:00:00	Heather	Apenheul	Charlotte				1					0
2021-06-01	14:21:00	Heather	Apenheul	Charlotte									1
2021-06-01	14:50:00	Heather	Apenheul	Charlotte									0			1
2021-06-01	15:20:00	Heather	Apenheul	Charlotte				1					0
2021-06-02	10:03:00	Heather	Apenheul	Charlotte									1
2021-06-02	10:33:00	Heather	Apenheul	Charlotte				1					0
2021-06-02	11:35:00	Heather	Apenheul	Charlotte									1
2021-06-02	11:55:00	Heather	Apenheul	Charlotte				1					0
2021-06-02	12:20:00	Heather	Apenheul	Charlotte									1
2021-06-02	12:44:00	Heather	Apenheul	Charlotte									1
2021-06-02	13:31:00	Heather	Apenheul	Charlotte									0						1
2021-06-02	14:19:00	Heather	Apenheul	Charlotte									1
2021-06-02	14:44:00	Heather	Apenheul	Charlotte									1
2021-06-02	15:05:00	Heather	Apenheul	Charlotte									1
2021-06-02	15:19:00	Heather	Apenheul	Charlotte									1
2021-06-04	09:55:00	Heather	Apenheul	Charlotte				1					0
2021-06-04	10:36:00	Heather	Apenheul	Charlotte									1
2021-06-04	11:04:00	Heather	Apenheul	Charlotte									1
2021-06-04	11:25:00	Heather	Apenheul	Charlotte									1
2021-06-04	11:46:00	Heather	Apenheul	Charlotte									1
2021-06-04	12:07:00	Heather	Apenheul	Charlotte									1
2021-06-04	13:21:00	Heather	Apenheul	Charlotte									1
2021-06-04	13:46:00	Heather	Apenheul	Charlotte							1		0
2021-06-04	14:11:00	Heather	Apenheul	Charlotte									0			1
2021-06-04	14:54:00	Heather	Apenheul	Charlotte				1					0
2021-06-04	15:33:00	Heather	Apenheul	Charlotte									0						1
2021-06-04	16:02:00	Heather	Apenheul	Charlotte									1
2021-06-08	10:01:00	Heather	Apenheul	Charlotte									1
2021-06-08	10:31:00	Heather	Apenheul	Charlotte									1
2021-06-08	11:00:00	Heather	Apenheul	Charlotte				1					0
2021-06-08	11:40:00	Heather	Apenheul	Charlotte								1	0
2021-06-08	12:02:00	Heather	Apenheul	Charlotte							1		0
2021-06-08	13:01:00	Heather	Apenheul	Charlotte									1
2021-06-08	13:22:00	Heather	Apenheul	Charlotte									1
2021-06-08	13:44:00	Heather	Apenheul	Charlotte									1
2021-06-08	14:38:00	Heather	Apenheul	Charlotte							1		0
2021-06-08	15:15:00	Heather	Apenheul	Charlotte				1					0
2021-06-09	10:22:00	Heather	Apenheul	Charlotte									1
2021-06-09	10:44:00	Heather	Apenheul	Charlotte									1
2021-06-09	11:08:00	Heather	Apenheul	Charlotte									1
2021-06-09	11:32:00	Heather	Apenheul	Charlotte									1
2021-06-09	11:57:00	Heather	Apenheul	Charlotte							1		0
2021-06-09	12:17:00	Heather	Apenheul	Charlotte									0		1
2021-06-09	13:17:00	Heather	Apenheul	Charlotte									1
2021-06-09	13:38:00	Heather	Apenheul	Charlotte									1
2021-06-09	13:59:00	Heather	Apenheul	Charlotte							1		0
2021-06-09	14:21:00	Heather	Apenheul	Charlotte							1		0
2021-06-09	14:41:00	Heather	Apenheul	Charlotte				1					0
2021-06-11	09:55:00	Heather	Apenheul	Charlotte									1
2021-06-11	10:24:00	Heather	Apenheul	Charlotte									1
2021-06-11	10:50:00	Heather	Apenheul	Charlotte							1		0
2021-06-11	11:14:00	Heather	Apenheul	Charlotte				1					0
2021-06-11	12:11:00	Heather	Apenheul	Charlotte									1
2021-06-11	13:13:00	Heather	Apenheul	Charlotte									1
2021-06-11	13:50:00	Heather	Apenheul	Charlotte									1
2021-06-11	14:21:00	Heather	Apenheul	Charlotte				1					0
2021-06-11	14:53:00	Heather	Apenheul	Charlotte									1
2021-06-11	15:15:00	Heather	Apenheul	Charlotte				1					0
2021-06-15	10:21:00	Heather	Apenheul	Charlotte									0						1
2021-06-15	10:41:00	Heather	Apenheul	Charlotte							1		0
2021-06-15	11:02:00	Heather	Apenheul	Charlotte		1							0
2021-06-15	11:21:00	Heather	Apenheul	Charlotte									1
2021-06-15	11:47:00	Heather	Apenheul	Charlotte									0		1
2021-06-15	12:09:00	Heather	Apenheul	Charlotte									1
2021-06-15	13:01:00	Heather	Apenheul	Charlotte									1
2021-06-15	13:32:00	Heather	Apenheul	Charlotte									0		1
2021-06-15	14:12:00	Heather	Apenheul	Charlotte									1
2021-06-15	14:43:00	Heather	Apenheul	Charlotte				1					0
2021-06-15	15:41:00	Heather	Apenheul	Charlotte							1		0
2021-06-16	09:48:00	Heather	Apenheul	Charlotte									0			1
2021-06-16	10:15:00	Heather	Apenheul	Charlotte									1
2021-06-16	10:45:00	Heather	Apenheul	Charlotte									1
2021-06-16	11:06:00	Heather	Apenheul	Charlotte									0		1
2021-06-16	11:46:00	Heather	Apenheul	Charlotte									1
2021-06-16	12:07:00	Heather	Apenheul	Charlotte									1
2021-06-16	13:03:00	Heather	Apenheul	Charlotte									0		1
2021-06-16	13:24:00	Heather	Apenheul	Charlotte									0						1
2021-06-16	13:54:00	Heather	Apenheul	Charlotte									1
2021-06-16	14:15:00	Heather	Apenheul	Charlotte							1		0
2021-06-16	14:35:00	Heather	Apenheul	Charlotte									1
2021-06-18	09:54:00	Heather	Apenheul	Charlotte									0						1
2021-06-18	10:19:00	Heather	Apenheul	Charlotte				1					0
2021-06-18	10:45:00	Heather	Apenheul	Charlotte							1		0
2021-06-18	11:05:00	Heather	Apenheul	Charlotte									0						1
2021-06-18	11:40:00	Heather	Apenheul	Charlotte									1
2021-06-18	12:02:00	Heather	Apenheul	Charlotte									1
2021-06-18	12:52:00	Heather	Apenheul	Charlotte									1
2021-06-18	13:24:00	Heather	Apenheul	Charlotte				1					0
2021-06-18	13:55:00	Heather	Apenheul	Charlotte									1
2021-06-18	14:21:00	Heather	Apenheul	Charlotte		1							0
2021-06-18	14:42:00	Heather	Apenheul	Charlotte						1			0
2021-06-23	09:56:00	Heather	Apenheul	Charlotte							1		0
2021-06-23	10:23:00	Heather	Apenheul	Charlotte				1					0
2021-06-23	10:44:00	Heather	Apenheul	Charlotte									1
2021-06-23	11:06:00	Heather	Apenheul	Charlotte									1
2021-06-23	11:27:00	Heather	Apenheul	Charlotte									1
2021-06-23	11:54:00	Heather	Apenheul	Charlotte				1					0
2021-06-23	12:13:00	Heather	Apenheul	Charlotte									1
2021-06-23	12:56:00	Heather	Apenheul	Charlotte									1
2021-06-23	13:18:00	Heather	Apenheul	Charlotte									1
2021-06-23	13:42:00	Heather	Apenheul	Charlotte									1
2021-06-23	14:02:00	Heather	Apenheul	Charlotte									1
2021-06-23	14:22:00	Heather	Apenheul	Charlotte				1					0
2021-06-23	14:42:00	Heather	Apenheul	Charlotte							1		0
2021-06-23	15:05:00	Heather	Apenheul	Charlotte							1		0
2021-06-23	15:25:00	Heather	Apenheul	Charlotte							1		0
2021-06-25	09:52:00	Heather	Apenheul	Charlotte									0						1
2021-06-25	10:12:00	Heather	Apenheul	Charlotte							1		0
2021-06-25	10:32:00	Heather	Apenheul	Charlotte									1
2021-06-25	10:52:00	Heather	Apenheul	Charlotte									1
2021-06-25	11:14:00	Heather	Apenheul	Charlotte									1
2021-06-25	11:34:00	Heather	Apenheul	Charlotte									1
2021-06-25	11:57:00	Heather	Apenheul	Charlotte									1
2021-06-25	12:59:00	Heather	Apenheul	Charlotte									1
2021-06-25	13:19:00	Heather	Apenheul	Charlotte				1					0
2021-06-25	13:49:00	Heather	Apenheul	Charlotte									0						1
2021-06-25	14:33:00	Heather	Apenheul	Charlotte				1					0
2021-06-25	14:54:00	Heather	Apenheul	Charlotte									1
2021-06-25	15:15:00	Heather	Apenheul	Charlotte									1
2021-06-25	15:37:00	Heather	Apenheul	Charlotte									1
2021-06-29	09:54:00	Heather	Apenheul	Charlotte									0						1
2021-06-29	10:33:00	Heather	Apenheul	Charlotte									0			1
2021-06-29	10:55:00	Heather	Apenheul	Charlotte									1
2021-06-29	11:17:00	Heather	Apenheul	Charlotte									1
2021-06-29	11:41:00	Heather	Apenheul	Charlotte									1
2021-06-29	12:01:00	Heather	Apenheul	Charlotte									0		1
2021-06-29	12:58:00	Heather	Apenheul	Charlotte									1
2021-06-29	13:25:00	Heather	Apenheul	Charlotte									1
2021-06-29	13:45:00	Heather	Apenheul	Charlotte									0						1
2021-06-29	14:08:00	Heather	Apenheul	Charlotte									1
2021-06-29	14:29:00	Heather	Apenheul	Charlotte				1					0
2021-06-29	14:53:00	Heather	Apenheul	Charlotte									1
2021-06-29	15:43:00	Heather	Apenheul	Charlotte				1					0
2021-06-30	10:10:00	Heather	Apenheul	Charlotte									0			1
2021-06-30	10:30:00	Heather	Apenheul	Charlotte									1
2021-06-30	10:52:00	Heather	Apenheul	Charlotte				1					0
2021-06-30	11:21:00	Heather	Apenheul	Charlotte									1
2021-06-30	11:41:00	Heather	Apenheul	Charlotte									1
2021-06-30	12:06:00	Heather	Apenheul	Charlotte									1
2021-06-30	12:54:00	Heather	Apenheul	Charlotte							1		0
2021-06-30	13:23:00	Heather	Apenheul	Charlotte									1
2021-06-30	13:51:00	Heather	Apenheul	Charlotte									1
2021-06-30	14:27:00	Heather	Apenheul	Charlotte									1
2021-06-30	14:50:00	Heather	Apenheul	Charlotte									1
2021-07-01	09:50:00	Heather	Apenheul	Charlotte				1					0
2021-07-01	10:30:00	Heather	Apenheul	Charlotte							1		0
2021-07-01	11:00:00	Heather	Apenheul	Charlotte									1
2021-07-01	11:23:00	Heather	Apenheul	Charlotte									1
2021-07-01	11:48:00	Heather	Apenheul	Charlotte									1
2021-07-01	12:08:00	Heather	Apenheul	Charlotte									1
2021-07-01	13:00:00	Heather	Apenheul	Charlotte									1
2021-07-01	13:30:00	Heather	Apenheul	Charlotte									1
2021-07-01	14:09:00	Heather	Apenheul	Charlotte									1
2021-07-01	14:29:00	Heather	Apenheul	Charlotte									1
2021-07-01	14:59:00	Heather	Apenheul	Charlotte				1					0
2021-07-01	14:19:00	Heather	Apenheul	Charlotte				1					0
		Total:			0	4	0	47	0	2	31	1	159	0	7	5	0	0	11
		Proportion:			0	0.0149813	0	0.17603	0	0.00749064	0.116105	0.00374532	0.595506	0	0.0262172	0.0187266	0	0	0.0411985
2021-04-19	10:04:00	Maggie	Apenheul	Charlotte							1		0
2021-04-19	10:42:00	Maggie	Apenheul	Charlotte							1		0
2021-04-19	11:03:00	Maggie	Apenheul	Charlotte					1				0
2021-04-19	11:28:00	Maggie	Apenheul	Charlotte		1							0
2021-04-19	11:56:00	Maggie	Apenheul	Charlotte					1				0
2021-04-19	12:21:00	Maggie	Apenheul	Charlotte					1				0
2021-04-19	13:40:00	Maggie	Apenheul	Charlotte				1					0
2021-04-19	14:10:00	Maggie	Apenheul	Charlotte									1
2021-04-19	14:37:00	Maggie	Apenheul	Charlotte				1					0
2021-04-19	15:00:00	Maggie	Apenheul	Charlotte				1					0
2021-04-19	15:41:00	Maggie	Apenheul	Charlotte									1
2021-04-19	16:07:00	Maggie	Apenheul	Charlotte									1
2021-04-20	10:50:00	Maggie	Apenheul	Charlotte				1					0
2021-04-20	11:18:00	Maggie	Apenheul	Charlotte									1
2021-04-20	11:41:00	Maggie	Apenheul	Charlotte				1					0
2021-04-20	12:18:00	Maggie	Apenheul	Charlotte									1
2021-04-20	13:18:00	Maggie	Apenheul	Charlotte				1					0
2021-04-20	13:50:00	Maggie	Apenheul	Charlotte				1					0
2021-04-20	14:15:00	Maggie	Apenheul	Charlotte									1
2021-04-21	10:08:00	Maggie	Apenheul	Charlotte				1					0
2021-04-21	10:32:00	Maggie	Apenheul	Charlotte				1					0
2021-04-21	11:59:00	Maggie	Apenheul	Charlotte									1
2021-04-21	11:21:00	Maggie	Apenheul	Charlotte									1
2021-04-21	11:46:00	Maggie	Apenheul	Charlotte									1
2021-04-21	12:14:00	Maggie	Apenheul	Charlotte		1							0
2021-04-21	12:40:00	Maggie	Apenheul	Charlotte		1							0
2021-04-21	13:02:00	Maggie	Apenheul	Charlotte				1					0
2021-04-21	13:47:00	Maggie	Apenheul	Charlotte		1							0
2021-04-21	14:07:00	Maggie	Apenheul	Charlotte									1
2021-04-21	14:29:00	Maggie	Apenheul	Charlotte				1					0
2021-04-21	14:57:00	Maggie	Apenheul	Charlotte									1
2021-04-21	15:20:00	Maggie	Apenheul	Charlotte		1							0
2021-04-21	15:41:00	Maggie	Apenheul	Charlotte									1
2021-04-21	16:04:00	Maggie	Apenheul	Charlotte									1
2021-04-23	09:45:00	Maggie	Apenheul	Charlotte							1		0
2021-04-23	10:20:00	Maggie	Apenheul	Charlotte							1		0
2021-04-23	10:44:00	Maggie	Apenheul	Charlotte				1					0
2021-04-23	11:16:00	Maggie	Apenheul	Charlotte									1
2021-04-23	11:37:00	Maggie	Apenheul	Charlotte							1		0
2021-04-23	12:03:00	Maggie	Apenheul	Charlotte									1
2021-04-23	12:26:00	Maggie	Apenheul	Charlotte									1
2021-04-23	12:51:00	Maggie	Apenheul	Charlotte									1
2021-04-23	13:45:00	Maggie	Apenheul	Charlotte				1					0
2021-04-23	14:24:00	Maggie	Apenheul	Charlotte									1
2021-04-23	14:56:00	Maggie	Apenheul	Charlotte									1
2021-04-23	15:44:00	Maggie	Apenheul	Charlotte				1					0
2021-04-23	16:06:00	Maggie	Apenheul	Charlotte									1
2021-04-26	11:00:00	Maggie	Apenheul	Charlotte									1
2021-04-26	11:25:00	Maggie	Apenheul	Charlotte									1
2021-04-26	11:58:00	Maggie	Apenheul	Charlotte									1
2021-04-26	12:41:00	Maggie	Apenheul	Charlotte				1					0
2021-04-26	13:04:00	Maggie	Apenheul	Charlotte				1					0
2021-04-26	13:26:00	Maggie	Apenheul	Charlotte				1					0
2021-04-26	13:56:00	Maggie	Apenheul	Charlotte									1
2021-04-30	10:01:00	Maggie	Apenheul	Charlotte				1					0
2021-04-30	10:40:00	Maggie	Apenheul	Charlotte				1					0
2021-04-30	11:00:00	Maggie	Apenheul	Charlotte									1
2021-04-30	11:26:00	Maggie	Apenheul	Charlotte		1							0
2021-04-30	11:50:00	Maggie	Apenheul	Charlotte				1					0
2021-04-30	12:19:00	Maggie	Apenheul	Charlotte						1			0
2021-04-30	12:45:00	Maggie	Apenheul	Charlotte				1					0
2021-04-30	13:54:00	Maggie	Apenheul	Charlotte									1
2021-05-04	10:11:00	Maggie	Apenheul	Charlotte				1					0
2021-05-04	10:37:00	Maggie	Apenheul	Charlotte				1					0
2021-05-04	11:10:00	Maggie	Apenheul	Charlotte									1
2021-05-04	11:40:00	Maggie	Apenheul	Charlotte									1
2021-05-04	13:03:00	Maggie	Apenheul	Charlotte									1
2021-05-25	09:55:00	Maggie	Apenheul	Charlotte				1					0
2021-05-25	10:20:00	Maggie	Apenheul	Charlotte		1							0
2021-05-25	10:53:00	Maggie	Apenheul	Charlotte									1
2021-05-25	11:11:00	Maggie	Apenheul	Charlotte									1
2021-05-25	11:31:00	Maggie	Apenheul	Charlotte									1
2021-05-25	12:08:00	Maggie	Apenheul	Charlotte									1
2021-05-25	12:25:00	Maggie	Apenheul	Charlotte									1
2021-05-25	13:24:00	Maggie	Apenheul	Charlotte							1		0
2021-05-25	13:52:00	Maggie	Apenheul	Charlotte									1
2021-05-25	14:16:00	Maggie	Apenheul	Charlotte									1
2021-05-25	14:57:00	Maggie	Apenheul	Charlotte				1					0
2021-05-25	15:26:00	Maggie	Apenheul	Charlotte				1					0
2021-05-25	15:57:00	Maggie	Apenheul	Charlotte									1
2021-05-26	09:55:00	Maggie	Apenheul	Charlotte									0						1
2021-05-26	10:22:00	Maggie	Apenheul	Charlotte				1					0
2021-05-26	11:11:00	Maggie	Apenheul	Charlotte									1
2021-05-26	11:37:00	Maggie	Apenheul	Charlotte									1
2021-05-26	12:01:00	Maggie	Apenheul	Charlotte							1		0
2021-05-26	12:31:00	Maggie	Apenheul	Charlotte									1
2021-05-26	13:38:00	Maggie	Apenheul	Charlotte									1
2021-05-26	13:57:00	Maggie	Apenheul	Charlotte									1
2021-05-26	14:20:00	Maggie	Apenheul	Charlotte				1					0
2021-05-26	14:45:00	Maggie	Apenheul	Charlotte									1
2021-05-26	15:12:00	Maggie	Apenheul	Charlotte									1
2021-05-27	09:54:00	Maggie	Apenheul	Charlotte									1
2021-05-27	10:18:00	Maggie	Apenheul	Charlotte									1
2021-05-27	10:38:00	Maggie	Apenheul	Charlotte									1
2021-05-27	11:06:00	Maggie	Apenheul	Charlotte									1
2021-05-27	11:26:00	Maggie	Apenheul	Charlotte							1		0
2021-05-27	11:49:00	Maggie	Apenheul	Charlotte									1
2021-05-27	12:13:00	Maggie	Apenheul	Charlotte				1					0
2021-05-27	13:08:00	Maggie	Apenheul	Charlotte									0						1
2021-05-27	13:37:00	Maggie	Apenheul	Charlotte									1
2021-05-27	14:00:00	Maggie	Apenheul	Charlotte				1					0
2021-05-27	14:26:00	Maggie	Apenheul	Charlotte							1		0
2021-05-27	15:00:00	Maggie	Apenheul	Charlotte									0			1
2021-05-27	15:29:00	Maggie	Apenheul	Charlotte									1
2021-06-01	09:55:00	Maggie	Apenheul	Charlotte							1		0
2021-06-01	10:45:00	Maggie	Apenheul	Charlotte				1					0
2021-06-01	11:11:00	Maggie	Apenheul	Charlotte									1
2021-06-01	11:36:00	Maggie	Apenheul	Charlotte									1
2021-06-01	12:01:00	Maggie	Apenheul	Charlotte				1					0
2021-06-01	13:12:00	Maggie	Apenheul	Charlotte									1
2021-06-01	13:37:00	Maggie	Apenheul	Charlotte				1					0
2021-06-01	14:00:00	Maggie	Apenheul	Charlotte									1
2021-06-01	14:21:00	Maggie	Apenheul	Charlotte									1
2021-06-01	14:50:00	Maggie	Apenheul	Charlotte							1		0
2021-06-01	15:20:00	Maggie	Apenheul	Charlotte									0			1
2021-06-02	10:03:00	Maggie	Apenheul	Charlotte									1
2021-06-02	10:33:00	Maggie	Apenheul	Charlotte									1
2021-06-02	11:35:00	Maggie	Apenheul	Charlotte									1
2021-06-02	11:55:00	Maggie	Apenheul	Charlotte				1					0
2021-06-02	12:20:00	Maggie	Apenheul	Charlotte									1
2021-06-02	12:44:00	Maggie	Apenheul	Charlotte									1
2021-06-02	13:31:00	Maggie	Apenheul	Charlotte							1		0
2021-06-02	14:19:00	Maggie	Apenheul	Charlotte									0						1
2021-06-02	14:44:00	Maggie	Apenheul	Charlotte									1
2021-06-02	15:05:00	Maggie	Apenheul	Charlotte									1
2021-06-02	15:19:00	Maggie	Apenheul	Charlotte									1
2021-06-04	09:55:00	Maggie	Apenheul	Charlotte				1					0
2021-06-04	10:36:00	Maggie	Apenheul	Charlotte				1					0
2021-06-04	11:04:00	Maggie	Apenheul	Charlotte									1
2021-06-04	11:25:00	Maggie	Apenheul	Charlotte									1
2021-06-04	11:46:00	Maggie	Apenheul	Charlotte									1
2021-06-04	12:07:00	Maggie	Apenheul	Charlotte									1
2021-06-04	13:21:00	Maggie	Apenheul	Charlotte									1
2021-06-04	13:46:00	Maggie	Apenheul	Charlotte						1			0
2021-06-04	14:11:00	Maggie	Apenheul	Charlotte									1
2021-06-04	14:54:00	Maggie	Apenheul	Charlotte									0			1
2021-06-04	15:33:00	Maggie	Apenheul	Charlotte				1					0
2021-06-04	16:02:00	Maggie	Apenheul	Charlotte									1
2021-06-08	10:01:00	Maggie	Apenheul	Charlotte				1					0
2021-06-08	10:31:00	Maggie	Apenheul	Charlotte				1					0
2021-06-08	11:00:00	Maggie	Apenheul	Charlotte				1					0
2021-06-08	11:40:00	Maggie	Apenheul	Charlotte									1
2021-06-08	12:02:00	Maggie	Apenheul	Charlotte							1		0
2021-06-08	13:01:00	Maggie	Apenheul	Charlotte									1
2021-06-08	13:22:00	Maggie	Apenheul	Charlotte									1
2021-06-08	13:44:00	Maggie	Apenheul	Charlotte									1
2021-06-08	14:38:00	Maggie	Apenheul	Charlotte							1		0
2021-06-08	15:15:00	Maggie	Apenheul	Charlotte									1
2021-06-09	10:22:00	Maggie	Apenheul	Charlotte									1
2021-06-09	10:44:00	Maggie	Apenheul	Charlotte							1		0
2021-06-09	11:08:00	Maggie	Apenheul	Charlotte									1
2021-06-09	11:32:00	Maggie	Apenheul	Charlotte							1		0
2021-06-09	11:57:00	Maggie	Apenheul	Charlotte									1
2021-06-09	12:17:00	Maggie	Apenheul	Charlotte									1
2021-06-09	13:17:00	Maggie	Apenheul	Charlotte									0			1
2021-06-09	13:38:00	Maggie	Apenheul	Charlotte									1
2021-06-09	13:59:00	Maggie	Apenheul	Charlotte									1
2021-06-09	14:21:00	Maggie	Apenheul	Charlotte									1
2021-06-09	14:41:00	Maggie	Apenheul	Charlotte									1
2021-06-11	09:55:00	Maggie	Apenheul	Charlotte				1					0
2021-06-11	10:24:00	Maggie	Apenheul	Charlotte									0						1
2021-06-11	10:50:00	Maggie	Apenheul	Charlotte									0						1
2021-06-11	11:14:00	Maggie	Apenheul	Charlotte									0						1
2021-06-11	12:11:00	Maggie	Apenheul	Charlotte							1		0
2021-06-11	13:13:00	Maggie	Apenheul	Charlotte				1					0
2021-06-11	13:50:00	Maggie	Apenheul	Charlotte									1
2021-06-11	14:21:00	Maggie	Apenheul	Charlotte									1
2021-06-11	14:53:00	Maggie	Apenheul	Charlotte									0						1
2021-06-11	15:15:00	Maggie	Apenheul	Charlotte									1
2021-06-15	10:21:00	Maggie	Apenheul	Charlotte									1
2021-06-15	10:41:00	Maggie	Apenheul	Charlotte									1
2021-06-15	11:02:00	Maggie	Apenheul	Charlotte		1							0
2021-06-15	11:21:00	Maggie	Apenheul	Charlotte									1
2021-06-15	11:47:00	Maggie	Apenheul	Charlotte							1		0
2021-06-15	12:09:00	Maggie	Apenheul	Charlotte									1
2021-06-15	13:01:00	Maggie	Apenheul	Charlotte				1					0
2021-06-15	13:32:00	Maggie	Apenheul	Charlotte									0						1
2021-06-15	14:12:00	Maggie	Apenheul	Charlotte									1
2021-06-15	14:43:00	Maggie	Apenheul	Charlotte				1					0
2021-06-15	15:41:00	Maggie	Apenheul	Charlotte									1
2021-06-16	09:48:00	Maggie	Apenheul	Charlotte							1		0
2021-06-16	10:15:00	Maggie	Apenheul	Charlotte									1
2021-06-16	10:45:00	Maggie	Apenheul	Charlotte									0						1
2021-06-16	11:06:00	Maggie	Apenheul	Charlotte									0						1
2021-06-16	11:46:00	Maggie	Apenheul	Charlotte									1
2021-06-16	12:07:00	Maggie	Apenheul	Charlotte									1
2021-06-16	13:03:00	Maggie	Apenheul	Charlotte									1
2021-06-16	13:24:00	Maggie	Apenheul	Charlotte									1
2021-06-16	13:54:00	Maggie	Apenheul	Charlotte									1
2021-06-16	14:15:00	Maggie	Apenheul	Charlotte									1
2021-06-16	14:35:00	Maggie	Apenheul	Charlotte									1
2021-06-18	09:54:00	Maggie	Apenheul	Charlotte									0						1
2021-06-18	10:19:00	Maggie	Apenheul	Charlotte							1		0
2021-06-18	10:45:00	Maggie	Apenheul	Charlotte									1
2021-06-18	11:05:00	Maggie	Apenheul	Charlotte									0						1
2021-06-18	11:40:00	Maggie	Apenheul	Charlotte									1
2021-06-18	12:02:00	Maggie	Apenheul	Charlotte									1
2021-06-18	12:52:00	Maggie	Apenheul	Charlotte									1
2021-06-18	13:24:00	Maggie	Apenheul	Charlotte									1
2021-06-18	13:55:00	Maggie	Apenheul	Charlotte				1					0
2021-06-18	14:21:00	Maggie	Apenheul	Charlotte									1
2021-06-18	14:42:00	Maggie	Apenheul	Charlotte				1					0
2021-06-23	09:56:00	Maggie	Apenheul	Charlotte							1		0
2021-06-23	10:23:00	Maggie	Apenheul	Charlotte							1		0
2021-06-23	10:44:00	Maggie	Apenheul	Charlotte									0						1
2021-06-23	11:06:00	Maggie	Apenheul	Charlotte									1
2021-06-23	11:27:00	Maggie	Apenheul	Charlotte									1
2021-06-23	11:54:00	Maggie	Apenheul	Charlotte				1					0
2021-06-23	12:13:00	Maggie	Apenheul	Charlotte				1					0
2021-06-23	12:56:00	Maggie	Apenheul	Charlotte				1					0
2021-06-23	13:18:00	Maggie	Apenheul	Charlotte									1
2021-06-23	13:42:00	Maggie	Apenheul	Charlotte									1
2021-06-23	14:02:00	Maggie	Apenheul	Charlotte									1
2021-06-23	14:22:00	Maggie	Apenheul	Charlotte				1					0
2021-06-23	14:42:00	Maggie	Apenheul	Charlotte									1
2021-06-23	15:05:00	Maggie	Apenheul	Charlotte							1		0
2021-06-23	15:25:00	Maggie	Apenheul	Charlotte									1
2021-06-25	09:52:00	Maggie	Apenheul	Charlotte									0						1
2021-06-25	10:12:00	Maggie	Apenheul	Charlotte		1							0
2021-06-25	10:32:00	Maggie	Apenheul	Charlotte									1
2021-06-25	10:52:00	Maggie	Apenheul	Charlotte									1
2021-06-25	11:14:00	Maggie	Apenheul	Charlotte									1
2021-06-25	11:34:00	Maggie	Apenheul	Charlotte									1
2021-06-25	11:57:00	Maggie	Apenheul	Charlotte									0						1
2021-06-25	12:59:00	Maggie	Apenheul	Charlotte									1
2021-06-25	13:19:00	Maggie	Apenheul	Charlotte				1					0
2021-06-25	13:49:00	Maggie	Apenheul	Charlotte					1				0
2021-06-25	14:33:00	Maggie	Apenheul	Charlotte									1
2021-06-25	14:54:00	Maggie	Apenheul	Charlotte									1
2021-06-25	15:15:00	Maggie	Apenheul	Charlotte									0						1
2021-06-25	15:37:00	Maggie	Apenheul	Charlotte						1			0
2021-06-29	09:54:00	Maggie	Apenheul	Charlotte							1		0
2021-06-29	10:33:00	Maggie	Apenheul	Charlotte									0						1
2021-06-29	10:55:00	Maggie	Apenheul	Charlotte									1
2021-06-29	11:17:00	Maggie	Apenheul	Charlotte									1
2021-06-29	11:41:00	Maggie	Apenheul	Charlotte									1
2021-06-29	12:01:00	Maggie	Apenheul	Charlotte									1
2021-06-29	12:58:00	Maggie	Apenheul	Charlotte									1
2021-06-29	13:25:00	Maggie	Apenheul	Charlotte									1
2021-06-29	13:45:00	Maggie	Apenheul	Charlotte									1
2021-06-29	14:08:00	Maggie	Apenheul	Charlotte							1		0
2021-06-29	14:29:00	Maggie	Apenheul	Charlotte				1					0
2021-06-29	14:53:00	Maggie	Apenheul	Charlotte							1		0
2021-06-29	15:43:00	Maggie	Apenheul	Charlotte							1		0
2021-06-30	10:10:00	Maggie	Apenheul	Charlotte		1							0
2021-06-30	10:30:00	Maggie	Apenheul	Charlotte									1
2021-06-30	10:52:00	Maggie	Apenheul	Charlotte									0						1
2021-06-30	11:21:00	Maggie	Apenheul	Charlotte									0						1
2021-06-30	11:41:00	Maggie	Apenheul	Charlotte									1
2021-06-30	12:06:00	Maggie	Apenheul	Charlotte									1
2021-06-30	12:54:00	Maggie	Apenheul	Charlotte							1		0
2021-06-30	13:23:00	Maggie	Apenheul	Charlotte									1
2021-06-30	13:51:00	Maggie	Apenheul	Charlotte									1
2021-06-30	14:27:00	Maggie	Apenheul	Charlotte									1
2021-06-30	14:50:00	Maggie	Apenheul	Charlotte									1
2021-07-01	09:50:00	Maggie	Apenheul	Charlotte				1					0
2021-07-01	10:30:00	Maggie	Apenheul	Charlotte									1
2021-07-01	11:00:00	Maggie	Apenheul	Charlotte									1
2021-07-01	11:23:00	Maggie	Apenheul	Charlotte									1
2021-07-01	11:48:00	Maggie	Apenheul	Charlotte									1
2021-07-01	12:08:00	Maggie	Apenheul	Charlotte									1
2021-07-01	13:00:00	Maggie	Apenheul	Charlotte									1
2021-07-01	13:30:00	Maggie	Apenheul	Charlotte									1
2021-07-01	14:09:00	Maggie	Apenheul	Charlotte									1
2021-07-01	14:29:00	Maggie	Apenheul	Charlotte									1
2021-07-01	14:59:00	Maggie	Apenheul	Charlotte				1					0
2021-07-01	14:19:00	Maggie	Apenheul	Charlotte									1
		Total:			0	10	0	54	4	3	28	0	145	0	0	4	0	0	19
		Proportion:			0	0.0374532	0	0.202247	0.0149813	0.011236	0.104869	0	0.543071	0	0	0.0149813	0	0	0.071161
2021-04-19	10:04:00	Rajaja	Apenheul	Charlotte				1					0
2021-04-19	10:42:00	Rajaja	Apenheul	Charlotte							1		0
2021-04-19	11:03:00	Rajaja	Apenheul	Charlotte				1					0
2021-04-19	11:28:00	Rajaja	Apenheul	Charlotte									1
2021-04-19	11:56:00	Rajaja	Apenheul	Charlotte					1				0
2021-04-19	12:21:00	Rajaja	Apenheul	Charlotte									1
2021-04-19	13:40:00	Rajaja	Apenheul	Charlotte									0						1
2021-04-19	14:10:00	Rajaja	Apenheul	Charlotte									1
2021-04-19	14:37:00	Rajaja	Apenheul	Charlotte				1					0
2021-04-19	15:00:00	Rajaja	Apenheul	Charlotte									1
2021-04-19	15:41:00	Rajaja	Apenheul	Charlotte									1
2021-04-19	16:07:00	Rajaja	Apenheul	Charlotte									1
2021-04-20	10:50:00	Rajaja	Apenheul	Charlotte				1					0
2021-04-20	11:18:00	Rajaja	Apenheul	Charlotte									1
2021-04-20	11:41:00	Rajaja	Apenheul	Charlotte									1
2021-04-20	12:18:00	Rajaja	Apenheul	Charlotte									1
2021-04-20	13:18:00	Rajaja	Apenheul	Charlotte				1					0
2021-04-20	13:50:00	Rajaja	Apenheul	Charlotte				1					0
2021-04-20	14:15:00	Rajaja	Apenheul	Charlotte									0						1
2021-04-21	10:08:00	Rajaja	Apenheul	Charlotte				1					0
2021-04-21	10:32:00	Rajaja	Apenheul	Charlotte									1
2021-04-21	11:59:00	Rajaja	Apenheul	Charlotte									1
2021-04-21	11:21:00	Rajaja	Apenheul	Charlotte									1
2021-04-21	11:46:00	Rajaja	Apenheul	Charlotte							1		0
2021-04-21	12:14:00	Rajaja	Apenheul	Charlotte									1
2021-04-21	12:40:00	Rajaja	Apenheul	Charlotte									1
2021-04-21	13:02:00	Rajaja	Apenheul	Charlotte						1			0
2021-04-21	13:47:00	Rajaja	Apenheul	Charlotte									1
2021-04-21	14:07:00	Rajaja	Apenheul	Charlotte									1
2021-04-21	14:29:00	Rajaja	Apenheul	Charlotte								1	0
2021-04-21	14:57:00	Rajaja	Apenheul	Charlotte									1
2021-04-21	15:20:00	Rajaja	Apenheul	Charlotte									1
2021-04-21	15:41:00	Rajaja	Apenheul	Charlotte									1
2021-04-21	16:04:00	Rajaja	Apenheul	Charlotte									1
2021-04-23	09:45:00	Rajaja	Apenheul	Charlotte				1					0
2021-04-23	10:20:00	Rajaja	Apenheul	Charlotte				1					0
2021-04-23	10:44:00	Rajaja	Apenheul	Charlotte									1
2021-04-23	11:16:00	Rajaja	Apenheul	Charlotte									1
2021-04-23	11:37:00	Rajaja	Apenheul	Charlotte									1
2021-04-23	12:03:00	Rajaja	Apenheul	Charlotte									1
2021-04-23	12:26:00	Rajaja	Apenheul	Charlotte									1
2021-04-23	12:51:00	Rajaja	Apenheul	Charlotte									1
2021-04-23	13:45:00	Rajaja	Apenheul	Charlotte							1		0
2021-04-23	14:24:00	Rajaja	Apenheul	Charlotte									1
2021-04-23	14:56:00	Rajaja	Apenheul	Charlotte									1
2021-04-23	15:44:00	Rajaja	Apenheul	Charlotte									1
2021-04-23	16:06:00	Rajaja	Apenheul	Charlotte									1
2021-04-26	11:00:00	Rajaja	Apenheul	Charlotte									1
2021-04-26	11:25:00	Rajaja	Apenheul	Charlotte									1
2021-04-26	11:58:00	Rajaja	Apenheul	Charlotte									1
2021-04-26	12:41:00	Rajaja	Apenheul	Charlotte				1					0
2021-04-26	13:04:00	Rajaja	Apenheul	Charlotte							1		0
2021-04-26	13:26:00	Rajaja	Apenheul	Charlotte									1
2021-04-26	13:56:00	Rajaja	Apenheul	Charlotte									1
2021-04-30	10:01:00	Rajaja	Apenheul	Charlotte									1
2021-04-30	10:40:00	Rajaja	Apenheul	Charlotte									1
2021-04-30	11:00:00	Rajaja	Apenheul	Charlotte									1
2021-04-30	11:26:00	Rajaja	Apenheul	Charlotte				1					0
2021-04-30	11:50:00	Rajaja	Apenheul	Charlotte									0						1
2021-04-30	12:19:00	Rajaja	Apenheul	Charlotte									1
2021-04-30	12:45:00	Rajaja	Apenheul	Charlotte				1					0
2021-04-30	13:54:00	Rajaja	Apenheul	Charlotte									1
2021-05-04	10:11:00	Rajaja	Apenheul	Charlotte				1					0
2021-05-04	10:37:00	Rajaja	Apenheul	Charlotte									0						1
2021-05-04	11:10:00	Rajaja	Apenheul	Charlotte									1
2021-05-04	11:40:00	Rajaja	Apenheul	Charlotte									1
2021-05-04	13:03:00	Rajaja	Apenheul	Charlotte									1
2021-05-25	09:55:00	Rajaja	Apenheul	Charlotte									0						1
2021-05-25	10:20:00	Rajaja	Apenheul	Charlotte				1					0
2021-05-25	10:53:00	Rajaja	Apenheul	Charlotte									1
2021-05-25	11:11:00	Rajaja	Apenheul	Charlotte									1
2021-05-25	11:31:00	Rajaja	Apenheul	Charlotte									1
2021-05-25	12:08:00	Rajaja	Apenheul	Charlotte									1
2021-05-25	12:25:00	Rajaja	Apenheul	Charlotte									1
2021-05-25	13:24:00	Rajaja	Apenheul	Charlotte									1
2021-05-25	13:52:00	Rajaja	Apenheul	Charlotte									1
2021-05-25	14:16:00	Rajaja	Apenheul	Charlotte									1
2021-05-25	14:57:00	Rajaja	Apenheul	Charlotte									1
2021-05-25	15:26:00	Rajaja	Apenheul	Charlotte									1
2021-05-25	15:57:00	Rajaja	Apenheul	Charlotte									1
2021-05-26	09:55:00	Rajaja	Apenheul	Charlotte							1		0
2021-05-26	10:22:00	Rajaja	Apenheul	Charlotte				1					0
2021-05-26	11:11:00	Rajaja	Apenheul	Charlotte									1
2021-05-26	11:37:00	Rajaja	Apenheul	Charlotte									1
2021-05-26	12:01:00	Rajaja	Apenheul	Charlotte									0						1
2021-05-26	12:31:00	Rajaja	Apenheul	Charlotte									1
2021-05-26	13:38:00	Rajaja	Apenheul	Charlotte									1
2021-05-26	13:57:00	Rajaja	Apenheul	Charlotte									1
2021-05-26	14:20:00	Rajaja	Apenheul	Charlotte									1
2021-05-26	14:45:00	Rajaja	Apenheul	Charlotte							1		0
2021-05-26	15:12:00	Rajaja	Apenheul	Charlotte									1
2021-05-27	09:54:00	Rajaja	Apenheul	Charlotte									1
2021-05-27	10:18:00	Rajaja	Apenheul	Charlotte									1
2021-05-27	10:38:00	Rajaja	Apenheul	Charlotte									1
2021-05-27	11:06:00	Rajaja	Apenheul	Charlotte									1
2021-05-27	11:26:00	Rajaja	Apenheul	Charlotte									0						1
2021-05-27	11:49:00	Rajaja	Apenheul	Charlotte									0						1
2021-05-27	12:13:00	Rajaja	Apenheul	Charlotte				1					0
2021-05-27	13:08:00	Rajaja	Apenheul	Charlotte									0						1
2021-05-27	13:37:00	Rajaja	Apenheul	Charlotte									1
2021-05-27	14:00:00	Rajaja	Apenheul	Charlotte									1
2021-05-27	14:26:00	Rajaja	Apenheul	Charlotte							1		0
2021-05-27	15:00:00	Rajaja	Apenheul	Charlotte									1
2021-05-27	15:29:00	Rajaja	Apenheul	Charlotte									1
2021-06-01	09:55:00	Rajaja	Apenheul	Charlotte									1
2021-06-01	10:45:00	Rajaja	Apenheul	Charlotte									1
2021-06-01	11:11:00	Rajaja	Apenheul	Charlotte									1
2021-06-01	11:36:00	Rajaja	Apenheul	Charlotte									1
2021-06-01	12:01:00	Rajaja	Apenheul	Charlotte				1					0
2021-06-01	13:12:00	Rajaja	Apenheul	Charlotte									1
2021-06-01	13:37:00	Rajaja	Apenheul	Charlotte									1
2021-06-01	14:00:00	Rajaja	Apenheul	Charlotte				1					0
2021-06-01	14:21:00	Rajaja	Apenheul	Charlotte									0						1
2021-06-01	14:50:00	Rajaja	Apenheul	Charlotte									1
2021-06-01	15:20:00	Rajaja	Apenheul	Charlotte							1		0
2021-06-02	10:03:00	Rajaja	Apenheul	Charlotte							1		0
2021-06-02	10:33:00	Rajaja	Apenheul	Charlotte									1
2021-06-02	11:35:00	Rajaja	Apenheul	Charlotte				1					0
2021-06-02	11:55:00	Rajaja	Apenheul	Charlotte				1					0
2021-06-02	12:20:00	Rajaja	Apenheul	Charlotte									1
2021-06-02	12:44:00	Rajaja	Apenheul	Charlotte									1
2021-06-02	13:31:00	Rajaja	Apenheul	Charlotte							1		0
2021-06-02	14:19:00	Rajaja	Apenheul	Charlotte									0						1
2021-06-02	14:44:00	Rajaja	Apenheul	Charlotte									1
2021-06-02	15:05:00	Rajaja	Apenheul	Charlotte									1
2021-06-02	15:19:00	Rajaja	Apenheul	Charlotte									1
2021-06-04	09:55:00	Rajaja	Apenheul	Charlotte				1					0
2021-06-04	10:36:00	Rajaja	Apenheul	Charlotte									1
2021-06-04	11:04:00	Rajaja	Apenheul	Charlotte									1
2021-06-04	11:25:00	Rajaja	Apenheul	Charlotte									1
2021-06-04	11:46:00	Rajaja	Apenheul	Charlotte									1
2021-06-04	12:07:00	Rajaja	Apenheul	Charlotte				1					0
2021-06-04	13:21:00	Rajaja	Apenheul	Charlotte									1
2021-06-04	13:46:00	Rajaja	Apenheul	Charlotte									1
2021-06-04	14:11:00	Rajaja	Apenheul	Charlotte									1
2021-06-04	14:54:00	Rajaja	Apenheul	Charlotte				1					0
2021-06-04	15:33:00	Rajaja	Apenheul	Charlotte									0						1
2021-06-04	16:02:00	Rajaja	Apenheul	Charlotte									1
2021-06-08	10:01:00	Rajaja	Apenheul	Charlotte				1					0
2021-06-08	10:31:00	Rajaja	Apenheul	Charlotte									1
2021-06-08	11:00:00	Rajaja	Apenheul	Charlotte									0						1
2021-06-08	11:40:00	Rajaja	Apenheul	Charlotte									0						1
2021-06-08	12:02:00	Rajaja	Apenheul	Charlotte				1					0
2021-06-08	13:01:00	Rajaja	Apenheul	Charlotte									1
2021-06-08	13:22:00	Rajaja	Apenheul	Charlotte									1
2021-06-08	13:44:00	Rajaja	Apenheul	Charlotte									0						1
2021-06-08	14:38:00	Rajaja	Apenheul	Charlotte				1					0
2021-06-08	15:15:00	Rajaja	Apenheul	Charlotte									1
2021-06-09	10:22:00	Rajaja	Apenheul	Charlotte									1
2021-06-09	10:44:00	Rajaja	Apenheul	Charlotte									1
2021-06-09	11:08:00	Rajaja	Apenheul	Charlotte									1
2021-06-09	11:32:00	Rajaja	Apenheul	Charlotte							1		0
2021-06-09	11:57:00	Rajaja	Apenheul	Charlotte									1
2021-06-09	12:17:00	Rajaja	Apenheul	Charlotte									1
2021-06-09	13:17:00	Rajaja	Apenheul	Charlotte									1
2021-06-09	13:38:00	Rajaja	Apenheul	Charlotte				1					0
2021-06-09	13:59:00	Rajaja	Apenheul	Charlotte							1		0
2021-06-09	14:21:00	Rajaja	Apenheul	Charlotte									1
2021-06-09	14:41:00	Rajaja	Apenheul	Charlotte							1		0
2021-06-11	09:55:00	Rajaja	Apenheul	Charlotte				1					0
2021-06-11	10:24:00	Rajaja	Apenheul	Charlotte				1					0
2021-06-11	10:50:00	Rajaja	Apenheul	Charlotte							1		0
2021-06-11	11:14:00	Rajaja	Apenheul	Charlotte									0						1
2021-06-11	12:11:00	Rajaja	Apenheul	Charlotte									0						1
2021-06-11	13:13:00	Rajaja	Apenheul	Charlotte									1
2021-06-11	13:50:00	Rajaja	Apenheul	Charlotte									1
2021-06-11	14:21:00	Rajaja	Apenheul	Charlotte							1		0
2021-06-11	14:53:00	Rajaja	Apenheul	Charlotte									1
2021-06-11	15:15:00	Rajaja	Apenheul	Charlotte									1
2021-06-15	10:21:00	Rajaja	Apenheul	Charlotte									1
2021-06-15	10:41:00	Rajaja	Apenheul	Charlotte									1
2021-06-15	11:02:00	Rajaja	Apenheul	Charlotte				1					0
2021-06-15	11:21:00	Rajaja	Apenheul	Charlotte									1
2021-06-15	11:47:00	Rajaja	Apenheul	Charlotte									1
2021-06-15	12:09:00	Rajaja	Apenheul	Charlotte									1
2021-06-15	13:01:00	Rajaja	Apenheul	Charlotte									1
2021-06-15	13:32:00	Rajaja	Apenheul	Charlotte									1
2021-06-15	14:12:00	Rajaja	Apenheul	Charlotte									1
2021-06-15	14:43:00	Rajaja	Apenheul	Charlotte				1					0
2021-06-15	15:41:00	Rajaja	Apenheul	Charlotte							1		0
2021-06-16	09:48:00	Rajaja	Apenheul	Charlotte				1					0
2021-06-16	10:15:00	Rajaja	Apenheul	Charlotte									1
2021-06-16	10:45:00	Rajaja	Apenheul	Charlotte				1					0
2021-06-16	11:06:00	Rajaja	Apenheul	Charlotte									1
2021-06-16	11:46:00	Rajaja	Apenheul	Charlotte									1
2021-06-16	12:07:00	Rajaja	Apenheul	Charlotte									1
2021-06-16	13:03:00	Rajaja	Apenheul	Charlotte									0						1
2021-06-16	13:24:00	Rajaja	Apenheul	Charlotte									0						1
2021-06-16	13:54:00	Rajaja	Apenheul	Charlotte									1
2021-06-16	14:15:00	Rajaja	Apenheul	Charlotte									1
2021-06-16	14:35:00	Rajaja	Apenheul	Charlotte									1
2021-06-18	09:54:00	Rajaja	Apenheul	Charlotte									0						1
2021-06-18	10:19:00	Rajaja	Apenheul	Charlotte		1							0
2021-06-18	10:45:00	Rajaja	Apenheul	Charlotte									1
2021-06-18	11:05:00	Rajaja	Apenheul	Charlotte									0						1
2021-06-18	11:40:00	Rajaja	Apenheul	Charlotte									1
2021-06-18	12:02:00	Rajaja	Apenheul	Charlotte									1
2021-06-18	12:52:00	Rajaja	Apenheul	Charlotte									1
2021-06-18	13:24:00	Rajaja	Apenheul	Charlotte									1
2021-06-18	13:55:00	Rajaja	Apenheul	Charlotte									1
2021-06-18	14:21:00	Rajaja	Apenheul	Charlotte									1
2021-06-18	14:42:00	Rajaja	Apenheul	Charlotte				1					0
2021-06-23	09:56:00	Rajaja	Apenheul	Charlotte						1			0
2021-06-23	10:23:00	Rajaja	Apenheul	Charlotte									1
2021-06-23	10:44:00	Rajaja	Apenheul	Charlotte									1
2021-06-23	11:06:00	Rajaja	Apenheul	Charlotte									1
2021-06-23	11:27:00	Rajaja	Apenheul	Charlotte									1
2021-06-23	11:54:00	Rajaja	Apenheul	Charlotte				1					0
2021-06-23	12:13:00	Rajaja	Apenheul	Charlotte						1			0
2021-06-23	12:56:00	Rajaja	Apenheul	Charlotte						1			0
2021-06-23	13:18:00	Rajaja	Apenheul	Charlotte									1
2021-06-23	13:42:00	Rajaja	Apenheul	Charlotte									1
2021-06-23	14:02:00	Rajaja	Apenheul	Charlotte									1
2021-06-23	14:22:00	Rajaja	Apenheul	Charlotte									1
2021-06-23	14:42:00	Rajaja	Apenheul	Charlotte					1				0
2021-06-23	15:05:00	Rajaja	Apenheul	Charlotte				1					0
2021-06-23	15:25:00	Rajaja	Apenheul	Charlotte							1		0
2021-06-25	09:52:00	Rajaja	Apenheul	Charlotte				1					0
2021-06-25	10:12:00	Rajaja	Apenheul	Charlotte							1		0
2021-06-25	10:32:00	Rajaja	Apenheul	Charlotte									1
2021-06-25	10:52:00	Rajaja	Apenheul	Charlotte									1
2021-06-25	11:14:00	Rajaja	Apenheul	Charlotte									1
2021-06-25	11:34:00	Rajaja	Apenheul	Charlotte								1	0
2021-06-25	11:57:00	Rajaja	Apenheul	Charlotte				1					0
2021-06-25	12:59:00	Rajaja	Apenheul	Charlotte									1
2021-06-25	13:19:00	Rajaja	Apenheul	Charlotte				1					0
2021-06-25	13:49:00	Rajaja	Apenheul	Charlotte									0						1
2021-06-25	14:33:00	Rajaja	Apenheul	Charlotte									1
2021-06-25	14:54:00	Rajaja	Apenheul	Charlotte									1
2021-06-25	15:15:00	Rajaja	Apenheul	Charlotte							1		0
2021-06-25	15:37:00	Rajaja	Apenheul	Charlotte									1
2021-06-29	09:54:00	Rajaja	Apenheul	Charlotte									0						1
2021-06-29	10:33:00	Rajaja	Apenheul	Charlotte				1					0
2021-06-29	10:55:00	Rajaja	Apenheul	Charlotte									1
2021-06-29	11:17:00	Rajaja	Apenheul	Charlotte									1
2021-06-29	11:41:00	Rajaja	Apenheul	Charlotte									1
2021-06-29	12:01:00	Rajaja	Apenheul	Charlotte									1
2021-06-29	12:58:00	Rajaja	Apenheul	Charlotte									1
2021-06-29	13:25:00	Rajaja	Apenheul	Charlotte									1
2021-06-29	13:45:00	Rajaja	Apenheul	Charlotte		1							0
2021-06-29	14:08:00	Rajaja	Apenheul	Charlotte					1				0
2021-06-29	14:29:00	Rajaja	Apenheul	Charlotte				1					0
2021-06-29	14:53:00	Rajaja	Apenheul	Charlotte									1
2021-06-29	15:43:00	Rajaja	Apenheul	Charlotte									1
2021-06-30	10:10:00	Rajaja	Apenheul	Charlotte									0						1
2021-06-30	10:30:00	Rajaja	Apenheul	Charlotte									1
2021-06-30	10:52:00	Rajaja	Apenheul	Charlotte									1
2021-06-30	11:21:00	Rajaja	Apenheul	Charlotte									1
2021-06-30	11:41:00	Rajaja	Apenheul	Charlotte									1
2021-06-30	12:06:00	Rajaja	Apenheul	Charlotte									1
2021-06-30	12:54:00	Rajaja	Apenheul	Charlotte							1		0
2021-06-30	13:23:00	Rajaja	Apenheul	Charlotte									1
2021-06-30	13:51:00	Rajaja	Apenheul	Charlotte									1
2021-06-30	14:27:00	Rajaja	Apenheul	Charlotte									1
2021-06-30	14:50:00	Rajaja	Apenheul	Charlotte									1
2021-07-01	09:50:00	Rajaja	Apenheul	Charlotte				1					0
2021-07-01	10:30:00	Rajaja	Apenheul	Charlotte									0						1
2021-07-01	11:00:00	Rajaja	Apenheul	Charlotte					1				0
2021-07-01	11:23:00	Rajaja	Apenheul	Charlotte		1							0
2021-07-01	11:48:00	Rajaja	Apenheul	Charlotte									1
2021-07-01	12:08:00	Rajaja	Apenheul	Charlotte									1
2021-07-01	13:00:00	Rajaja	Apenheul	Charlotte									1
2021-07-01	13:30:00	Rajaja	Apenheul	Charlotte									1
2021-07-01	14:09:00	Rajaja	Apenheul	Charlotte									1
2021-07-01	14:29:00	Rajaja	Apenheul	Charlotte									1
2021-07-01	14:59:00	Rajaja	Apenheul	Charlotte				1					0
2021-07-01	14:19:00	Rajaja	Apenheul	Charlotte									1
				Total:	0	3	0	43	4	4	20	2	166	0	0	0	0	0	25
				Proportion:	0	0.011236	0	0.161049	0.0149813	0.0149813	0.0749064	0.00749064	0.621723	0	0	0	0	0	0.093633
2021-04-19	10:04:00	Salena	Apenheul	Charlotte				1					0
2021-04-19	10:42:00	Salena	Apenheul	Charlotte									0			1
2021-04-19	11:03:00	Salena	Apenheul	Charlotte									1
2021-04-19	11:28:00	Salena	Apenheul	Charlotte					1				0
2021-04-19	11:56:00	Salena	Apenheul	Charlotte						1			0
2021-04-19	12:21:00	Salena	Apenheul	Charlotte					1				0
2021-04-19	13:40:00	Salena	Apenheul	Charlotte									0			1
2021-04-19	14:10:00	Salena	Apenheul	Charlotte		1							0
2021-04-19	14:37:00	Salena	Apenheul	Charlotte				1					0
2021-04-19	15:00:00	Salena	Apenheul	Charlotte									0			1
2021-04-19	15:41:00	Salena	Apenheul	Charlotte									1
2021-04-19	16:07:00	Salena	Apenheul	Charlotte									1
2021-04-20	10:50:00	Salena	Apenheul	Charlotte									1
2021-04-20	11:18:00	Salena	Apenheul	Charlotte					1				0
2021-04-20	11:41:00	Salena	Apenheul	Charlotte									1
2021-04-20	12:18:00	Salena	Apenheul	Charlotte									1
2021-04-20	13:18:00	Salena	Apenheul	Charlotte				1					0
2021-04-20	13:50:00	Salena	Apenheul	Charlotte					1				0
2021-04-20	14:15:00	Salena	Apenheul	Charlotte				1					0
2021-04-21	10:08:00	Salena	Apenheul	Charlotte				1					0
2021-04-21	10:32:00	Salena	Apenheul	Charlotte									1
2021-04-21	11:59:00	Salena	Apenheul	Charlotte									1
2021-04-21	11:21:00	Salena	Apenheul	Charlotte									1
2021-04-21	11:46:00	Salena	Apenheul	Charlotte									1
2021-04-21	12:14:00	Salena	Apenheul	Charlotte									1
2021-04-21	12:40:00	Salena	Apenheul	Charlotte									1
2021-04-21	13:02:00	Salena	Apenheul	Charlotte								1	0
2021-04-21	13:47:00	Salena	Apenheul	Charlotte									1
2021-04-21	14:07:00	Salena	Apenheul	Charlotte									0					1
2021-04-21	14:29:00	Salena	Apenheul	Charlotte							1		0
2021-04-21	14:57:00	Salena	Apenheul	Charlotte								1	0
2021-04-21	15:20:00	Salena	Apenheul	Charlotte									1
2021-04-21	15:41:00	Salena	Apenheul	Charlotte									1
2021-04-21	16:04:00	Salena	Apenheul	Charlotte									1
2021-04-23	09:45:00	Salena	Apenheul	Charlotte							1		0
2021-04-23	10:20:00	Salena	Apenheul	Charlotte				1					0
2021-04-23	10:44:00	Salena	Apenheul	Charlotte									1
2021-04-23	11:16:00	Salena	Apenheul	Charlotte		1							0
2021-04-23	11:37:00	Salena	Apenheul	Charlotte							1		0
2021-04-23	12:03:00	Salena	Apenheul	Charlotte							1		0
2021-04-23	12:26:00	Salena	Apenheul	Charlotte								1	0
2021-04-23	12:51:00	Salena	Apenheul	Charlotte									1
2021-04-23	13:45:00	Salena	Apenheul	Charlotte				1					0
2021-04-23	14:24:00	Salena	Apenheul	Charlotte							1		0
2021-04-23	14:56:00	Salena	Apenheul	Charlotte							1		0
2021-04-23	15:44:00	Salena	Apenheul	Charlotte									1
2021-04-23	16:06:00	Salena	Apenheul	Charlotte									1
2021-04-26	11:00:00	Salena	Apenheul	Charlotte									1
2021-04-26	11:25:00	Salena	Apenheul	Charlotte									1
2021-04-26	11:58:00	Salena	Apenheul	Charlotte							1		0
2021-04-26	12:41:00	Salena	Apenheul	Charlotte				1					0
2021-04-26	13:04:00	Salena	Apenheul	Charlotte				1					0
2021-04-26	13:26:00	Salena	Apenheul	Charlotte									1
2021-04-26	13:56:00	Salena	Apenheul	Charlotte									1
2021-04-30	10:01:00	Salena	Apenheul	Charlotte				1					0
2021-04-30	10:40:00	Salena	Apenheul	Charlotte									1
2021-04-30	11:00:00	Salena	Apenheul	Charlotte									1
2021-04-30	11:26:00	Salena	Apenheul	Charlotte		1							0
2021-04-30	11:50:00	Salena	Apenheul	Charlotte				1					0
2021-04-30	12:19:00	Salena	Apenheul	Charlotte									1
2021-04-30	12:45:00	Salena	Apenheul	Charlotte				1					0
2021-04-30	13:54:00	Salena	Apenheul	Charlotte									1
2021-05-04	10:11:00	Salena	Apenheul	Charlotte				1					0
2021-05-04	10:37:00	Salena	Apenheul	Charlotte				1					0
2021-05-04	11:10:00	Salena	Apenheul	Charlotte									1
2021-05-04	11:40:00	Salena	Apenheul	Charlotte									1
2021-05-04	13:03:00	Salena	Apenheul	Charlotte									1
2021-05-25	09:55:00	Salena	Apenheul	Charlotte				1					0
2021-05-25	10:20:00	Salena	Apenheul	Charlotte				1					0
2021-05-25	10:53:00	Salena	Apenheul	Charlotte									1
2021-05-25	11:11:00	Salena	Apenheul	Charlotte									1
2021-05-25	11:31:00	Salena	Apenheul	Charlotte									1
2021-05-25	12:08:00	Salena	Apenheul	Charlotte									1
2021-05-25	12:25:00	Salena	Apenheul	Charlotte							1		0
2021-05-25	13:24:00	Salena	Apenheul	Charlotte				1					0
2021-05-25	13:52:00	Salena	Apenheul	Charlotte									1
2021-05-25	14:16:00	Salena	Apenheul	Charlotte									1
2021-05-25	14:57:00	Salena	Apenheul	Charlotte				1					0
2021-05-25	15:26:00	Salena	Apenheul	Charlotte									0			1
2021-05-25	15:57:00	Salena	Apenheul	Charlotte									0			1
2021-05-26	09:55:00	Salena	Apenheul	Charlotte				1					0
2021-05-26	10:22:00	Salena	Apenheul	Charlotte							1		0
2021-05-26	11:11:00	Salena	Apenheul	Charlotte									1
2021-05-26	11:37:00	Salena	Apenheul	Charlotte									1
2021-05-26	12:01:00	Salena	Apenheul	Charlotte							1		0
2021-05-26	12:31:00	Salena	Apenheul	Charlotte									1
2021-05-26	13:38:00	Salena	Apenheul	Charlotte									1
2021-05-26	13:57:00	Salena	Apenheul	Charlotte									1
2021-05-26	14:20:00	Salena	Apenheul	Charlotte									0						1
2021-05-26	14:45:00	Salena	Apenheul	Charlotte							1		0
2021-05-26	15:12:00	Salena	Apenheul	Charlotte									1
2021-05-27	09:54:00	Salena	Apenheul	Charlotte									1
2021-05-27	10:18:00	Salena	Apenheul	Charlotte									1
2021-05-27	10:38:00	Salena	Apenheul	Charlotte									1
2021-05-27	11:06:00	Salena	Apenheul	Charlotte									1
2021-05-27	11:26:00	Salena	Apenheul	Charlotte							1		0
2021-05-27	11:49:00	Salena	Apenheul	Charlotte									1
2021-05-27	12:13:00	Salena	Apenheul	Charlotte				1					0
2021-05-27	13:08:00	Salena	Apenheul	Charlotte				1					0
2021-05-27	13:37:00	Salena	Apenheul	Charlotte									1
2021-05-27	14:00:00	Salena	Apenheul	Charlotte				1					0
2021-05-27	14:26:00	Salena	Apenheul	Charlotte								1	0
2021-05-27	15:00:00	Salena	Apenheul	Charlotte									0			1
2021-05-27	15:29:00	Salena	Apenheul	Charlotte									1
2021-06-01	09:55:00	Salena	Apenheul	Charlotte							1		0
2021-06-01	10:45:00	Salena	Apenheul	Charlotte				1					0
2021-06-01	11:11:00	Salena	Apenheul	Charlotte									1
2021-06-01	11:36:00	Salena	Apenheul	Charlotte									1
2021-06-01	12:01:00	Salena	Apenheul	Charlotte				1					0
2021-06-01	13:12:00	Salena	Apenheul	Charlotte									1
2021-06-01	13:37:00	Salena	Apenheul	Charlotte				1					0
2021-06-01	14:00:00	Salena	Apenheul	Charlotte									1
2021-06-01	14:21:00	Salena	Apenheul	Charlotte									1
2021-06-01	14:50:00	Salena	Apenheul	Charlotte							1		0
2021-06-01	15:20:00	Salena	Apenheul	Charlotte							1		0
2021-06-02	10:03:00	Salena	Apenheul	Charlotte							1		0
2021-06-02	10:33:00	Salena	Apenheul	Charlotte									0			1
2021-06-02	11:35:00	Salena	Apenheul	Charlotte									1
2021-06-02	11:55:00	Salena	Apenheul	Charlotte				1					0
2021-06-02	12:20:00	Salena	Apenheul	Charlotte				1					0
2021-06-02	12:44:00	Salena	Apenheul	Charlotte									1
2021-06-02	13:31:00	Salena	Apenheul	Charlotte									0						1
2021-06-02	14:19:00	Salena	Apenheul	Charlotte							1		0
2021-06-02	14:44:00	Salena	Apenheul	Charlotte									1
2021-06-02	15:05:00	Salena	Apenheul	Charlotte									1
2021-06-02	15:19:00	Salena	Apenheul	Charlotte									1
2021-06-04	09:55:00	Salena	Apenheul	Charlotte							1		0
2021-06-04	10:36:00	Salena	Apenheul	Charlotte									1
2021-06-04	11:04:00	Salena	Apenheul	Charlotte									0			1
2021-06-04	11:25:00	Salena	Apenheul	Charlotte									0			1
2021-06-04	11:46:00	Salena	Apenheul	Charlotte									1
2021-06-04	12:07:00	Salena	Apenheul	Charlotte									1
2021-06-04	13:21:00	Salena	Apenheul	Charlotte									1
2021-06-04	13:46:00	Salena	Apenheul	Charlotte							1		0
2021-06-04	14:11:00	Salena	Apenheul	Charlotte									1
2021-06-04	14:54:00	Salena	Apenheul	Charlotte				1					0
2021-06-04	15:33:00	Salena	Apenheul	Charlotte									0						1
2021-06-04	16:02:00	Salena	Apenheul	Charlotte									1
2021-06-08	10:01:00	Salena	Apenheul	Charlotte				1					0
2021-06-08	10:31:00	Salena	Apenheul	Charlotte									1
2021-06-08	11:00:00	Salena	Apenheul	Charlotte				1					0
2021-06-08	11:40:00	Salena	Apenheul	Charlotte								1	0
2021-06-08	12:02:00	Salena	Apenheul	Charlotte				1					0
2021-06-08	13:01:00	Salena	Apenheul	Charlotte									1
2021-06-08	13:22:00	Salena	Apenheul	Charlotte									1
2021-06-08	13:44:00	Salena	Apenheul	Charlotte		1							0
2021-06-08	14:38:00	Salena	Apenheul	Charlotte				1					0
2021-06-08	15:15:00	Salena	Apenheul	Charlotte									1
2021-06-09	10:22:00	Salena	Apenheul	Charlotte									1
2021-06-09	10:44:00	Salena	Apenheul	Charlotte									1
2021-06-09	11:08:00	Salena	Apenheul	Charlotte									1
2021-06-09	11:32:00	Salena	Apenheul	Charlotte							1		0
2021-06-09	11:57:00	Salena	Apenheul	Charlotte					1				0
2021-06-09	12:17:00	Salena	Apenheul	Charlotte									1
2021-06-09	13:17:00	Salena	Apenheul	Charlotte									1
2021-06-09	13:38:00	Salena	Apenheul	Charlotte		1							0
2021-06-09	13:59:00	Salena	Apenheul	Charlotte							1		0
2021-06-09	14:21:00	Salena	Apenheul	Charlotte		1							0
2021-06-09	14:41:00	Salena	Apenheul	Charlotte							1		0
2021-06-11	09:55:00	Salena	Apenheul	Charlotte									0						1
2021-06-11	10:24:00	Salena	Apenheul	Charlotte							1		0
2021-06-11	10:50:00	Salena	Apenheul	Charlotte							1		0
2021-06-11	11:14:00	Salena	Apenheul	Charlotte				1					0
2021-06-11	12:11:00	Salena	Apenheul	Charlotte				1					0
2021-06-11	13:13:00	Salena	Apenheul	Charlotte				1					0
2021-06-11	13:50:00	Salena	Apenheul	Charlotte									1
2021-06-11	14:21:00	Salena	Apenheul	Charlotte				1					0
2021-06-11	14:53:00	Salena	Apenheul	Charlotte									0						1
2021-06-11	15:15:00	Salena	Apenheul	Charlotte		1							0
2021-06-15	10:21:00	Salena	Apenheul	Charlotte									0						1
2021-06-15	10:41:00	Salena	Apenheul	Charlotte									1
2021-06-15	11:02:00	Salena	Apenheul	Charlotte								1	0
2021-06-15	11:21:00	Salena	Apenheul	Charlotte									1
2021-06-15	11:47:00	Salena	Apenheul	Charlotte									1
2021-06-15	12:09:00	Salena	Apenheul	Charlotte									1
2021-06-15	13:01:00	Salena	Apenheul	Charlotte				1					0
2021-06-15	13:32:00	Salena	Apenheul	Charlotte				1					0
2021-06-15	14:12:00	Salena	Apenheul	Charlotte									1
2021-06-15	14:43:00	Salena	Apenheul	Charlotte				1					0
2021-06-15	15:41:00	Salena	Apenheul	Charlotte									0						1
2021-06-16	09:48:00	Salena	Apenheul	Charlotte									0			1
2021-06-16	10:15:00	Salena	Apenheul	Charlotte									1
2021-06-16	10:45:00	Salena	Apenheul	Charlotte				1					0
2021-06-16	11:06:00	Salena	Apenheul	Charlotte									0						1
2021-06-16	11:46:00	Salena	Apenheul	Charlotte									1
2021-06-16	12:07:00	Salena	Apenheul	Charlotte									1
2021-06-16	13:03:00	Salena	Apenheul	Charlotte									1
2021-06-16	13:24:00	Salena	Apenheul	Charlotte									0						1
2021-06-16	13:54:00	Salena	Apenheul	Charlotte									1
2021-06-16	14:15:00	Salena	Apenheul	Charlotte									1
2021-06-16	14:35:00	Salena	Apenheul	Charlotte									1
2021-06-18	09:54:00	Salena	Apenheul	Charlotte				1					0
2021-06-18	10:19:00	Salena	Apenheul	Charlotte				1					0
2021-06-18	10:45:00	Salena	Apenheul	Charlotte							1		0
2021-06-18	11:05:00	Salena	Apenheul	Charlotte									0						1
2021-06-18	11:40:00	Salena	Apenheul	Charlotte									1
2021-06-18	12:02:00	Salena	Apenheul	Charlotte							1		0
2021-06-18	12:52:00	Salena	Apenheul	Charlotte									1
2021-06-18	13:24:00	Salena	Apenheul	Charlotte									1
2021-06-18	13:55:00	Salena	Apenheul	Charlotte				1					0
2021-06-18	14:21:00	Salena	Apenheul	Charlotte									1
2021-06-18	14:42:00	Salena	Apenheul	Charlotte				1					0
2021-06-23	09:56:00	Salena	Apenheul	Charlotte					1				0
2021-06-23	10:23:00	Salena	Apenheul	Charlotte		1							0
2021-06-23	10:44:00	Salena	Apenheul	Charlotte									1
2021-06-23	11:06:00	Salena	Apenheul	Charlotte									1
2021-06-23	11:27:00	Salena	Apenheul	Charlotte									1
2021-06-23	11:54:00	Salena	Apenheul	Charlotte				1					0
2021-06-23	12:13:00	Salena	Apenheul	Charlotte							1		0
2021-06-23	12:56:00	Salena	Apenheul	Charlotte							1		0
2021-06-23	13:18:00	Salena	Apenheul	Charlotte									1
2021-06-23	13:42:00	Salena	Apenheul	Charlotte									1
2021-06-23	14:02:00	Salena	Apenheul	Charlotte									1
2021-06-23	14:22:00	Salena	Apenheul	Charlotte				1					0
2021-06-23	14:42:00	Salena	Apenheul	Charlotte							1		0
2021-06-23	15:05:00	Salena	Apenheul	Charlotte									0						1
2021-06-23	15:25:00	Salena	Apenheul	Charlotte							1		0
2021-06-25	09:52:00	Salena	Apenheul	Charlotte		1							0
2021-06-25	10:12:00	Salena	Apenheul	Charlotte									1
2021-06-25	10:32:00	Salena	Apenheul	Charlotte									1
2021-06-25	10:52:00	Salena	Apenheul	Charlotte									1
2021-06-25	11:14:00	Salena	Apenheul	Charlotte									1
2021-06-25	11:34:00	Salena	Apenheul	Charlotte									1
2021-06-25	11:57:00	Salena	Apenheul	Charlotte		1							0
2021-06-25	12:59:00	Salena	Apenheul	Charlotte									1
2021-06-25	13:19:00	Salena	Apenheul	Charlotte				1					0
2021-06-25	13:49:00	Salena	Apenheul	Charlotte					1				0
2021-06-25	14:33:00	Salena	Apenheul	Charlotte				1					0
2021-06-25	14:54:00	Salena	Apenheul	Charlotte									1
2021-06-25	15:15:00	Salena	Apenheul	Charlotte									1
2021-06-25	15:37:00	Salena	Apenheul	Charlotte									1
2021-06-29	09:54:00	Salena	Apenheul	Charlotte				1					0
2021-06-29	10:33:00	Salena	Apenheul	Charlotte				1					0
2021-06-29	10:55:00	Salena	Apenheul	Charlotte									1
2021-06-29	11:17:00	Salena	Apenheul	Charlotte									1
2021-06-29	11:41:00	Salena	Apenheul	Charlotte									1
2021-06-29	12:01:00	Salena	Apenheul	Charlotte									1
2021-06-29	12:58:00	Salena	Apenheul	Charlotte									1
2021-06-29	13:25:00	Salena	Apenheul	Charlotte									1
2021-06-29	13:45:00	Salena	Apenheul	Charlotte		1							0
2021-06-29	14:08:00	Salena	Apenheul	Charlotte				1					0
2021-06-29	14:29:00	Salena	Apenheul	Charlotte				1					0
2021-06-29	14:53:00	Salena	Apenheul	Charlotte		1							0
2021-06-29	15:43:00	Salena	Apenheul	Charlotte									1
2021-06-30	10:10:00	Salena	Apenheul	Charlotte									0						1
2021-06-30	10:30:00	Salena	Apenheul	Charlotte				1					0
2021-06-30	10:52:00	Salena	Apenheul	Charlotte				1					0
2021-06-30	11:21:00	Salena	Apenheul	Charlotte		1							0
2021-06-30	11:41:00	Salena	Apenheul	Charlotte									1
2021-06-30	12:06:00	Salena	Apenheul	Charlotte				1					0
2021-06-30	12:54:00	Salena	Apenheul	Charlotte							1		0
2021-06-30	13:23:00	Salena	Apenheul	Charlotte									1
2021-06-30	13:51:00	Salena	Apenheul	Charlotte				1					0
2021-06-30	14:27:00	Salena	Apenheul	Charlotte				1					0
2021-06-30	14:50:00	Salena	Apenheul	Charlotte									1
2021-07-01	09:50:00	Salena	Apenheul	Charlotte				1					0
2021-07-01	10:30:00	Salena	Apenheul	Charlotte							1		0
2021-07-01	11:00:00	Salena	Apenheul	Charlotte									1
2021-07-01	11:23:00	Salena	Apenheul	Charlotte									1
2021-07-01	11:48:00	Salena	Apenheul	Charlotte									1
2021-07-01	12:08:00	Salena	Apenheul	Charlotte		1							0
2021-07-01	13:00:00	Salena	Apenheul	Charlotte		1							0
2021-07-01	13:30:00	Salena	Apenheul	Charlotte									1
2021-07-01	14:09:00	Salena	Apenheul	Charlotte									1
2021-07-01	14:29:00	Salena	Apenheul	Charlotte				1					0
2021-07-01	14:59:00	Salena	Apenheul	Charlotte				1					0
2021-07-01	14:19:00	Salena	Apenheul	Charlotte							1		0
		Total:			0	15	0	60	7	1	33	6	122	0	0	10	0	1	12
		Proportion:			0	0.0561798	0	0.224719	0.0262172	0.00374532	0.123596	0.0224719	0.456929	0	0	0.0374532	0	0.00374532	0.0449438
2021-04-19	10:04:00	Sysoe	Apenheul	Charlotte				1					0
2021-04-19	10:42:00	Sysoe	Apenheul	Charlotte							1		0
2021-04-19	11:03:00	Sysoe	Apenheul	Charlotte					1				0
2021-04-19	11:28:00	Sysoe	Apenheul	Charlotte									1
2021-04-19	11:56:00	Sysoe	Apenheul	Charlotte					1				0
2021-04-19	12:21:00	Sysoe	Apenheul	Charlotte					1				0
2021-04-19	13:40:00	Sysoe	Apenheul	Charlotte									0			1
2021-04-19	14:10:00	Sysoe	Apenheul	Charlotte									1
2021-04-19	14:37:00	Sysoe	Apenheul	Charlotte				1					0
2021-04-19	15:00:00	Sysoe	Apenheul	Charlotte							1		0
2021-04-19	15:41:00	Sysoe	Apenheul	Charlotte									1
2021-04-19	16:07:00	Sysoe	Apenheul	Charlotte									1
2021-04-20	10:50:00	Sysoe	Apenheul	Charlotte							1		0
2021-04-20	11:18:00	Sysoe	Apenheul	Charlotte									1
2021-04-20	11:41:00	Sysoe	Apenheul	Charlotte				1					0
2021-04-20	12:18:00	Sysoe	Apenheul	Charlotte									1
2021-04-20	13:18:00	Sysoe	Apenheul	Charlotte				1					0
2021-04-20	13:50:00	Sysoe	Apenheul	Charlotte				1					0
2021-04-20	14:15:00	Sysoe	Apenheul	Charlotte				1					0
2021-04-21	10:08:00	Sysoe	Apenheul	Charlotte									0						1
2021-04-21	10:32:00	Sysoe	Apenheul	Charlotte				1					0
2021-04-21	11:59:00	Sysoe	Apenheul	Charlotte				1					0
2021-04-21	11:21:00	Sysoe	Apenheul	Charlotte									1
2021-04-21	11:46:00	Sysoe	Apenheul	Charlotte									1
2021-04-21	12:14:00	Sysoe	Apenheul	Charlotte									1
2021-04-21	12:40:00	Sysoe	Apenheul	Charlotte									1
2021-04-21	13:02:00	Sysoe	Apenheul	Charlotte				1					0
2021-04-21	13:47:00	Sysoe	Apenheul	Charlotte									1
2021-04-21	14:07:00	Sysoe	Apenheul	Charlotte				1					0
2021-04-21	14:29:00	Sysoe	Apenheul	Charlotte				1					0
2021-04-21	14:57:00	Sysoe	Apenheul	Charlotte				1					0
2021-04-21	15:20:00	Sysoe	Apenheul	Charlotte									1
2021-04-21	15:41:00	Sysoe	Apenheul	Charlotte									1
2021-04-21	16:04:00	Sysoe	Apenheul	Charlotte									1
2021-04-23	09:45:00	Sysoe	Apenheul	Charlotte									1
2021-04-23	10:20:00	Sysoe	Apenheul	Charlotte				1					0
2021-04-23	10:44:00	Sysoe	Apenheul	Charlotte									1
2021-04-23	11:16:00	Sysoe	Apenheul	Charlotte									1
2021-04-23	11:37:00	Sysoe	Apenheul	Charlotte							1		0
2021-04-23	12:03:00	Sysoe	Apenheul	Charlotte									1
2021-04-23	12:26:00	Sysoe	Apenheul	Charlotte				1					0
2021-04-23	12:51:00	Sysoe	Apenheul	Charlotte									1
2021-04-23	13:45:00	Sysoe	Apenheul	Charlotte				1					0
2021-04-23	14:24:00	Sysoe	Apenheul	Charlotte									1
2021-04-23	14:56:00	Sysoe	Apenheul	Charlotte									1
2021-04-23	15:44:00	Sysoe	Apenheul	Charlotte				1					0
2021-04-23	16:06:00	Sysoe	Apenheul	Charlotte									1
2021-04-26	11:00:00	Sysoe	Apenheul	Charlotte									1
2021-04-26	11:25:00	Sysoe	Apenheul	Charlotte							1		0
2021-04-26	11:58:00	Sysoe	Apenheul	Charlotte									1
2021-04-26	12:41:00	Sysoe	Apenheul	Charlotte				1					0
2021-04-26	13:04:00	Sysoe	Apenheul	Charlotte				1					0
2021-04-26	13:26:00	Sysoe	Apenheul	Charlotte									1
2021-04-26	13:56:00	Sysoe	Apenheul	Charlotte				1					0
2021-04-30	10:01:00	Sysoe	Apenheul	Charlotte							1		0
2021-04-30	10:40:00	Sysoe	Apenheul	Charlotte				1					0
2021-04-30	11:00:00	Sysoe	Apenheul	Charlotte				1					0
2021-04-30	11:26:00	Sysoe	Apenheul	Charlotte				1					0
2021-04-30	11:50:00	Sysoe	Apenheul	Charlotte									0						1
2021-04-30	12:19:00	Sysoe	Apenheul	Charlotte									1
2021-04-30	12:45:00	Sysoe	Apenheul	Charlotte				1					0
2021-04-30	13:54:00	Sysoe	Apenheul	Charlotte									1
2021-05-04	10:11:00	Sysoe	Apenheul	Charlotte				1					0
2021-05-04	10:37:00	Sysoe	Apenheul	Charlotte									0						1
2021-05-04	11:10:00	Sysoe	Apenheul	Charlotte									1
2021-05-04	11:40:00	Sysoe	Apenheul	Charlotte									1
2021-05-04	13:03:00	Sysoe	Apenheul	Charlotte									1
2021-05-25	09:55:00	Sysoe	Apenheul	Charlotte									0						1
2021-05-25	10:20:00	Sysoe	Apenheul	Charlotte									0						1
2021-05-25	10:53:00	Sysoe	Apenheul	Charlotte									1
2021-05-25	11:11:00	Sysoe	Apenheul	Charlotte									1
2021-05-25	11:31:00	Sysoe	Apenheul	Charlotte									1
2021-05-25	12:08:00	Sysoe	Apenheul	Charlotte									1
2021-05-25	12:25:00	Sysoe	Apenheul	Charlotte									1
2021-05-25	13:24:00	Sysoe	Apenheul	Charlotte				1					0
2021-05-25	13:52:00	Sysoe	Apenheul	Charlotte									1
2021-05-25	14:16:00	Sysoe	Apenheul	Charlotte									1
2021-05-25	14:57:00	Sysoe	Apenheul	Charlotte				1					0
2021-05-25	15:26:00	Sysoe	Apenheul	Charlotte				1					0
2021-05-25	15:57:00	Sysoe	Apenheul	Charlotte				1					0
2021-05-26	09:55:00	Sysoe	Apenheul	Charlotte									0						1
2021-05-26	10:22:00	Sysoe	Apenheul	Charlotte				1					0
2021-05-26	11:11:00	Sysoe	Apenheul	Charlotte									1
2021-05-26	11:37:00	Sysoe	Apenheul	Charlotte									1
2021-05-26	12:01:00	Sysoe	Apenheul	Charlotte							1		0
2021-05-26	12:31:00	Sysoe	Apenheul	Charlotte									0						1
2021-05-26	13:38:00	Sysoe	Apenheul	Charlotte									1
2021-05-26	13:57:00	Sysoe	Apenheul	Charlotte									1
2021-05-26	14:20:00	Sysoe	Apenheul	Charlotte									1
2021-05-26	14:45:00	Sysoe	Apenheul	Charlotte				1					0
2021-05-26	15:12:00	Sysoe	Apenheul	Charlotte									1
2021-05-27	09:54:00	Sysoe	Apenheul	Charlotte									1
2021-05-27	10:18:00	Sysoe	Apenheul	Charlotte									1
2021-05-27	10:38:00	Sysoe	Apenheul	Charlotte									1
2021-05-27	11:06:00	Sysoe	Apenheul	Charlotte									1
2021-05-27	11:26:00	Sysoe	Apenheul	Charlotte							1		0
2021-05-27	11:49:00	Sysoe	Apenheul	Charlotte									1
2021-05-27	12:13:00	Sysoe	Apenheul	Charlotte									0						1
2021-05-27	13:08:00	Sysoe	Apenheul	Charlotte									0						1
2021-05-27	13:37:00	Sysoe	Apenheul	Charlotte									1
2021-05-27	14:00:00	Sysoe	Apenheul	Charlotte				1					0
2021-05-27	14:26:00	Sysoe	Apenheul	Charlotte				1					0
2021-05-27	15:00:00	Sysoe	Apenheul	Charlotte				1					0
2021-05-27	15:29:00	Sysoe	Apenheul	Charlotte							1		0
2021-06-01	09:55:00	Sysoe	Apenheul	Charlotte									0						1
2021-06-01	10:45:00	Sysoe	Apenheul	Charlotte									0						1
2021-06-01	11:11:00	Sysoe	Apenheul	Charlotte									1
2021-06-01	11:36:00	Sysoe	Apenheul	Charlotte									1
2021-06-01	12:01:00	Sysoe	Apenheul	Charlotte				1					0
2021-06-01	13:12:00	Sysoe	Apenheul	Charlotte									1
2021-06-01	13:37:00	Sysoe	Apenheul	Charlotte				1					0
2021-06-01	14:00:00	Sysoe	Apenheul	Charlotte									1
2021-06-01	14:21:00	Sysoe	Apenheul	Charlotte									1
2021-06-01	14:50:00	Sysoe	Apenheul	Charlotte				1					0
2021-06-01	15:20:00	Sysoe	Apenheul	Charlotte							1		0
2021-06-02	10:03:00	Sysoe	Apenheul	Charlotte									1
2021-06-02	10:33:00	Sysoe	Apenheul	Charlotte									0						1
2021-06-02	11:35:00	Sysoe	Apenheul	Charlotte				1					0
2021-06-02	11:55:00	Sysoe	Apenheul	Charlotte				1					0
2021-06-02	12:20:00	Sysoe	Apenheul	Charlotte				1					0
2021-06-02	12:44:00	Sysoe	Apenheul	Charlotte									1
2021-06-02	13:31:00	Sysoe	Apenheul	Charlotte									0						1
2021-06-02	14:19:00	Sysoe	Apenheul	Charlotte									1
2021-06-02	14:44:00	Sysoe	Apenheul	Charlotte									1
2021-06-02	15:05:00	Sysoe	Apenheul	Charlotte									1
2021-06-02	15:19:00	Sysoe	Apenheul	Charlotte									1
2021-06-04	09:55:00	Sysoe	Apenheul	Charlotte									1
2021-06-04	10:36:00	Sysoe	Apenheul	Charlotte									0						1
2021-06-04	11:04:00	Sysoe	Apenheul	Charlotte									1
2021-06-04	11:25:00	Sysoe	Apenheul	Charlotte									1
2021-06-04	11:46:00	Sysoe	Apenheul	Charlotte									1
2021-06-04	12:07:00	Sysoe	Apenheul	Charlotte							1		0
2021-06-04	13:21:00	Sysoe	Apenheul	Charlotte									1
2021-06-04	13:46:00	Sysoe	Apenheul	Charlotte									1
2021-06-04	14:11:00	Sysoe	Apenheul	Charlotte									0			1
2021-06-04	14:54:00	Sysoe	Apenheul	Charlotte				1					0
2021-06-04	15:33:00	Sysoe	Apenheul	Charlotte									0						1
2021-06-04	16:02:00	Sysoe	Apenheul	Charlotte				1					0
2021-06-08	10:01:00	Sysoe	Apenheul	Charlotte				1					0
2021-06-08	10:31:00	Sysoe	Apenheul	Charlotte									1
2021-06-08	11:00:00	Sysoe	Apenheul	Charlotte				1					0
2021-06-08	11:40:00	Sysoe	Apenheul	Charlotte								1	0
2021-06-08	12:02:00	Sysoe	Apenheul	Charlotte				1					0
2021-06-08	13:01:00	Sysoe	Apenheul	Charlotte									1
2021-06-08	13:22:00	Sysoe	Apenheul	Charlotte		1							0
2021-06-08	13:44:00	Sysoe	Apenheul	Charlotte		1							0
2021-06-08	14:38:00	Sysoe	Apenheul	Charlotte									1
2021-06-08	15:15:00	Sysoe	Apenheul	Charlotte									1
2021-06-09	10:22:00	Sysoe	Apenheul	Charlotte				1					0
2021-06-09	10:44:00	Sysoe	Apenheul	Charlotte							1		0
2021-06-09	11:08:00	Sysoe	Apenheul	Charlotte									1
2021-06-09	11:32:00	Sysoe	Apenheul	Charlotte							1		0
2021-06-09	11:57:00	Sysoe	Apenheul	Charlotte						1			0
2021-06-09	12:17:00	Sysoe	Apenheul	Charlotte									1
2021-06-09	13:17:00	Sysoe	Apenheul	Charlotte									1
2021-06-09	13:38:00	Sysoe	Apenheul	Charlotte									1
2021-06-09	13:59:00	Sysoe	Apenheul	Charlotte									0						1
2021-06-09	14:21:00	Sysoe	Apenheul	Charlotte		1							0
2021-06-09	14:41:00	Sysoe	Apenheul	Charlotte									0						1
2021-06-11	09:55:00	Sysoe	Apenheul	Charlotte				1					0
2021-06-11	10:24:00	Sysoe	Apenheul	Charlotte									0						1
2021-06-11	10:50:00	Sysoe	Apenheul	Charlotte									0						1
2021-06-11	11:14:00	Sysoe	Apenheul	Charlotte									1
2021-06-11	12:11:00	Sysoe	Apenheul	Charlotte				1					0
2021-06-11	13:13:00	Sysoe	Apenheul	Charlotte									0						1
2021-06-11	13:50:00	Sysoe	Apenheul	Charlotte									1
2021-06-11	14:21:00	Sysoe	Apenheul	Charlotte				1					0
2021-06-11	14:53:00	Sysoe	Apenheul	Charlotte									0						1
2021-06-11	15:15:00	Sysoe	Apenheul	Charlotte									1
2021-06-15	10:21:00	Sysoe	Apenheul	Charlotte							1		0
2021-06-15	10:41:00	Sysoe	Apenheul	Charlotte									1
2021-06-15	11:02:00	Sysoe	Apenheul	Charlotte							1		0
2021-06-15	11:21:00	Sysoe	Apenheul	Charlotte							1		0
2021-06-15	11:47:00	Sysoe	Apenheul	Charlotte				1					0
2021-06-15	12:09:00	Sysoe	Apenheul	Charlotte			1						0
2021-06-15	13:01:00	Sysoe	Apenheul	Charlotte							1		0
2021-06-15	13:32:00	Sysoe	Apenheul	Charlotte				1					0
2021-06-15	14:12:00	Sysoe	Apenheul	Charlotte									1
2021-06-15	14:43:00	Sysoe	Apenheul	Charlotte				1					0
2021-06-15	15:41:00	Sysoe	Apenheul	Charlotte							1		0
2021-06-16	09:48:00	Sysoe	Apenheul	Charlotte							1		0
2021-06-16	10:15:00	Sysoe	Apenheul	Charlotte									1
2021-06-16	10:45:00	Sysoe	Apenheul	Charlotte									0						1
2021-06-16	11:06:00	Sysoe	Apenheul	Charlotte			1						0
2021-06-16	11:46:00	Sysoe	Apenheul	Charlotte									1
2021-06-16	12:07:00	Sysoe	Apenheul	Charlotte									1
2021-06-16	13:03:00	Sysoe	Apenheul	Charlotte									1
2021-06-16	13:24:00	Sysoe	Apenheul	Charlotte									1
2021-06-16	13:54:00	Sysoe	Apenheul	Charlotte									1
2021-06-16	14:15:00	Sysoe	Apenheul	Charlotte									1
2021-06-16	14:35:00	Sysoe	Apenheul	Charlotte									1
2021-06-18	09:54:00	Sysoe	Apenheul	Charlotte				1					0
2021-06-18	10:19:00	Sysoe	Apenheul	Charlotte					1				0
2021-06-18	10:45:00	Sysoe	Apenheul	Charlotte							1		0
2021-06-18	11:05:00	Sysoe	Apenheul	Charlotte							1		0
2021-06-18	11:40:00	Sysoe	Apenheul	Charlotte									1
2021-06-18	12:02:00	Sysoe	Apenheul	Charlotte									1
2021-06-18	12:52:00	Sysoe	Apenheul	Charlotte							1		0
2021-06-18	13:24:00	Sysoe	Apenheul	Charlotte				1					0
2021-06-18	13:55:00	Sysoe	Apenheul	Charlotte									0						1
2021-06-18	14:21:00	Sysoe	Apenheul	Charlotte		1							0
2021-06-18	14:42:00	Sysoe	Apenheul	Charlotte				1					0
2021-06-23	09:56:00	Sysoe	Apenheul	Charlotte									0						1
2021-06-23	10:23:00	Sysoe	Apenheul	Charlotte									0						1
2021-06-23	10:44:00	Sysoe	Apenheul	Charlotte				1					0
2021-06-23	11:06:00	Sysoe	Apenheul	Charlotte									1
2021-06-23	11:27:00	Sysoe	Apenheul	Charlotte									1
2021-06-23	11:54:00	Sysoe	Apenheul	Charlotte				1					0
2021-06-23	12:13:00	Sysoe	Apenheul	Charlotte									0						1
2021-06-23	12:56:00	Sysoe	Apenheul	Charlotte									0						1
2021-06-23	13:18:00	Sysoe	Apenheul	Charlotte									1
2021-06-23	13:42:00	Sysoe	Apenheul	Charlotte									1
2021-06-23	14:02:00	Sysoe	Apenheul	Charlotte									1
2021-06-23	14:22:00	Sysoe	Apenheul	Charlotte				1					0
2021-06-23	14:42:00	Sysoe	Apenheul	Charlotte							1		0
2021-06-23	15:05:00	Sysoe	Apenheul	Charlotte									0						1
2021-06-23	15:25:00	Sysoe	Apenheul	Charlotte							1		0
2021-06-25	09:52:00	Sysoe	Apenheul	Charlotte							1		0
2021-06-25	10:12:00	Sysoe	Apenheul	Charlotte									1
2021-06-25	10:32:00	Sysoe	Apenheul	Charlotte									1
2021-06-25	10:52:00	Sysoe	Apenheul	Charlotte									1
2021-06-25	11:14:00	Sysoe	Apenheul	Charlotte									0						1
2021-06-25	11:34:00	Sysoe	Apenheul	Charlotte				1					0
2021-06-25	11:57:00	Sysoe	Apenheul	Charlotte									0						1
2021-06-25	12:59:00	Sysoe	Apenheul	Charlotte									1
2021-06-25	13:19:00	Sysoe	Apenheul	Charlotte				1					0
2021-06-25	13:49:00	Sysoe	Apenheul	Charlotte									0						1
2021-06-25	14:33:00	Sysoe	Apenheul	Charlotte				1					0
2021-06-25	14:54:00	Sysoe	Apenheul	Charlotte									1
2021-06-25	15:15:00	Sysoe	Apenheul	Charlotte									0						1
2021-06-25	15:37:00	Sysoe	Apenheul	Charlotte				1					0
2021-06-29	09:54:00	Sysoe	Apenheul	Charlotte									0						1
2021-06-29	10:33:00	Sysoe	Apenheul	Charlotte							1		0
2021-06-29	10:55:00	Sysoe	Apenheul	Charlotte							1		0
2021-06-29	11:17:00	Sysoe	Apenheul	Charlotte									1
2021-06-29	11:41:00	Sysoe	Apenheul	Charlotte									1
2021-06-29	12:01:00	Sysoe	Apenheul	Charlotte									1
2021-06-29	12:58:00	Sysoe	Apenheul	Charlotte									1
2021-06-29	13:25:00	Sysoe	Apenheul	Charlotte									1
2021-06-29	13:45:00	Sysoe	Apenheul	Charlotte									0						1
2021-06-29	14:08:00	Sysoe	Apenheul	Charlotte									1
2021-06-29	14:29:00	Sysoe	Apenheul	Charlotte							1		0
2021-06-29	14:53:00	Sysoe	Apenheul	Charlotte									0						1
2021-06-29	15:43:00	Sysoe	Apenheul	Charlotte				1					0
2021-06-30	10:10:00	Sysoe	Apenheul	Charlotte									1
2021-06-30	10:30:00	Sysoe	Apenheul	Charlotte				1					0
2021-06-30	10:52:00	Sysoe	Apenheul	Charlotte				1					0
2021-06-30	11:21:00	Sysoe	Apenheul	Charlotte							1		0
2021-06-30	11:41:00	Sysoe	Apenheul	Charlotte									1
2021-06-30	12:06:00	Sysoe	Apenheul	Charlotte							1		0
2021-06-30	12:54:00	Sysoe	Apenheul	Charlotte							1		0
2021-06-30	13:23:00	Sysoe	Apenheul	Charlotte									0						1
2021-06-30	13:51:00	Sysoe	Apenheul	Charlotte							1		0
2021-06-30	14:27:00	Sysoe	Apenheul	Charlotte							1		0
2021-06-30	14:50:00	Sysoe	Apenheul	Charlotte									1
2021-07-01	09:50:00	Sysoe	Apenheul	Charlotte				1					0
2021-07-01	10:30:00	Sysoe	Apenheul	Charlotte							1		0
2021-07-01	11:00:00	Sysoe	Apenheul	Charlotte				1					0
2021-07-01	11:23:00	Sysoe	Apenheul	Charlotte									1
2021-07-01	11:48:00	Sysoe	Apenheul	Charlotte									1
2021-07-01	12:08:00	Sysoe	Apenheul	Charlotte									1
2021-07-01	13:00:00	Sysoe	Apenheul	Charlotte									1
2021-07-01	13:30:00	Sysoe	Apenheul	Charlotte									1
2021-07-01	14:09:00	Sysoe	Apenheul	Charlotte									1
2021-07-01	14:29:00	Sysoe	Apenheul	Charlotte									1
2021-07-01	14:59:00	Sysoe	Apenheul	Charlotte				1					0
2021-07-01	14:19:00	Sysoe	Apenheul	Charlotte									0						1
		Total:			0	4	2	67	4	1	34	1	115	0	0	2	0	0	37
		Proportion:			0	0.0149813	0.00749064	0.250936	0.0149813	0.00374532	0.127341	0.00374532	0.430712	0	0	0.00749064	0	0	0.138577
2021-04-19	10:04:00	Tumari	Apenheul	Charlotte				1					0
2021-04-19	10:42:00	Tumari	Apenheul	Charlotte							1		0
2021-04-19	11:03:00	Tumari	Apenheul	Charlotte									1
2021-04-19	11:28:00	Tumari	Apenheul	Charlotte					1				0
2021-04-19	11:56:00	Tumari	Apenheul	Charlotte						1			0
2021-04-19	12:21:00	Tumari	Apenheul	Charlotte								1	0
2021-04-19	13:40:00	Tumari	Apenheul	Charlotte								1	0
2021-04-19	14:10:00	Tumari	Apenheul	Charlotte				1					0
2021-04-19	14:37:00	Tumari	Apenheul	Charlotte									0			1
2021-04-19	15:00:00	Tumari	Apenheul	Charlotte				1					0
2021-04-19	15:41:00	Tumari	Apenheul	Charlotte									1
2021-04-19	16:07:00	Tumari	Apenheul	Charlotte									1
2021-04-20	10:50:00	Tumari	Apenheul	Charlotte									1
2021-04-20	11:18:00	Tumari	Apenheul	Charlotte							1		0
2021-04-20	11:41:00	Tumari	Apenheul	Charlotte				1					0
2021-04-20	12:18:00	Tumari	Apenheul	Charlotte									1
2021-04-20	13:18:00	Tumari	Apenheul	Charlotte				1					0
2021-04-20	13:50:00	Tumari	Apenheul	Charlotte				1					0
2021-04-20	14:15:00	Tumari	Apenheul	Charlotte									1
2021-04-21	10:08:00	Tumari	Apenheul	Charlotte				1					0
2021-04-21	10:32:00	Tumari	Apenheul	Charlotte				1					0
2021-04-21	11:59:00	Tumari	Apenheul	Charlotte									1
2021-04-21	11:21:00	Tumari	Apenheul	Charlotte									1
2021-04-21	11:46:00	Tumari	Apenheul	Charlotte									1
2021-04-21	12:14:00	Tumari	Apenheul	Charlotte				1					0
2021-04-21	12:40:00	Tumari	Apenheul	Charlotte				1					0
2021-04-21	13:02:00	Tumari	Apenheul	Charlotte								1	0
2021-04-21	13:47:00	Tumari	Apenheul	Charlotte									1
2021-04-21	14:07:00	Tumari	Apenheul	Charlotte				1					0
2021-04-21	14:29:00	Tumari	Apenheul	Charlotte								1	0
2021-04-21	14:57:00	Tumari	Apenheul	Charlotte								1	0
2021-04-21	15:20:00	Tumari	Apenheul	Charlotte									1
2021-04-21	15:41:00	Tumari	Apenheul	Charlotte								1	0
2021-04-21	16:04:00	Tumari	Apenheul	Charlotte									1
2021-04-23	09:45:00	Tumari	Apenheul	Charlotte							1		0
2021-04-23	10:20:00	Tumari	Apenheul	Charlotte				1					0
2021-04-23	10:44:00	Tumari	Apenheul	Charlotte									1
2021-04-23	11:16:00	Tumari	Apenheul	Charlotte							1		0
2021-04-23	11:37:00	Tumari	Apenheul	Charlotte				1					0
2021-04-23	12:03:00	Tumari	Apenheul	Charlotte				1					0
2021-04-23	12:26:00	Tumari	Apenheul	Charlotte								1	0
2021-04-23	12:51:00	Tumari	Apenheul	Charlotte									1
2021-04-23	13:45:00	Tumari	Apenheul	Charlotte				1					0
2021-04-23	14:24:00	Tumari	Apenheul	Charlotte									1
2021-04-23	14:56:00	Tumari	Apenheul	Charlotte							1		0
2021-04-23	15:44:00	Tumari	Apenheul	Charlotte									1
2021-04-23	16:06:00	Tumari	Apenheul	Charlotte									1
2021-04-26	11:00:00	Tumari	Apenheul	Charlotte									1
2021-04-26	11:25:00	Tumari	Apenheul	Charlotte									1
2021-04-26	11:58:00	Tumari	Apenheul	Charlotte				1					0
2021-04-26	12:41:00	Tumari	Apenheul	Charlotte				1					0
2021-04-26	13:04:00	Tumari	Apenheul	Charlotte				1					0
2021-04-26	13:26:00	Tumari	Apenheul	Charlotte									1
2021-04-26	13:56:00	Tumari	Apenheul	Charlotte									1
2021-04-30	10:01:00	Tumari	Apenheul	Charlotte				1					0
2021-04-30	10:40:00	Tumari	Apenheul	Charlotte									1
2021-04-30	11:00:00	Tumari	Apenheul	Charlotte									1
2021-04-30	11:26:00	Tumari	Apenheul	Charlotte				1					0
2021-04-30	11:50:00	Tumari	Apenheul	Charlotte									0						1
2021-04-30	12:19:00	Tumari	Apenheul	Charlotte				1					0
2021-04-30	12:45:00	Tumari	Apenheul	Charlotte				1					0
2021-04-30	13:54:00	Tumari	Apenheul	Charlotte									1
2021-05-04	10:11:00	Tumari	Apenheul	Charlotte				1					0
2021-05-04	10:37:00	Tumari	Apenheul	Charlotte				1					0
2021-05-04	11:10:00	Tumari	Apenheul	Charlotte									1
2021-05-04	11:40:00	Tumari	Apenheul	Charlotte									1
2021-05-04	13:03:00	Tumari	Apenheul	Charlotte									1
2021-05-25	09:55:00	Tumari	Apenheul	Charlotte				1					0
2021-05-25	10:20:00	Tumari	Apenheul	Charlotte									0						1
2021-05-25	10:53:00	Tumari	Apenheul	Charlotte									1
2021-05-25	11:11:00	Tumari	Apenheul	Charlotte									1
2021-05-25	11:31:00	Tumari	Apenheul	Charlotte									1
2021-05-25	12:08:00	Tumari	Apenheul	Charlotte									1
2021-05-25	12:25:00	Tumari	Apenheul	Charlotte							1		0
2021-05-25	13:24:00	Tumari	Apenheul	Charlotte							1		0
2021-05-25	13:52:00	Tumari	Apenheul	Charlotte									1
2021-05-25	14:16:00	Tumari	Apenheul	Charlotte									1
2021-05-25	14:57:00	Tumari	Apenheul	Charlotte				1					0
2021-05-25	15:26:00	Tumari	Apenheul	Charlotte				1					0
2021-05-25	15:57:00	Tumari	Apenheul	Charlotte				1					0
2021-05-26	09:55:00	Tumari	Apenheul	Charlotte				1					0
2021-05-26	10:22:00	Tumari	Apenheul	Charlotte				1					0
2021-05-26	11:11:00	Tumari	Apenheul	Charlotte									1
2021-05-26	11:37:00	Tumari	Apenheul	Charlotte									1
2021-05-26	12:01:00	Tumari	Apenheul	Charlotte							1		0
2021-05-26	12:31:00	Tumari	Apenheul	Charlotte									1
2021-05-26	13:38:00	Tumari	Apenheul	Charlotte									1
2021-05-26	13:57:00	Tumari	Apenheul	Charlotte									1
2021-05-26	14:20:00	Tumari	Apenheul	Charlotte				1					0
2021-05-26	14:45:00	Tumari	Apenheul	Charlotte				1					0
2021-05-26	15:12:00	Tumari	Apenheul	Charlotte									1
2021-05-27	09:54:00	Tumari	Apenheul	Charlotte									1
2021-05-27	10:18:00	Tumari	Apenheul	Charlotte									1
2021-05-27	10:38:00	Tumari	Apenheul	Charlotte									1
2021-05-27	11:06:00	Tumari	Apenheul	Charlotte									1
2021-05-27	11:26:00	Tumari	Apenheul	Charlotte							1		0
2021-05-27	11:49:00	Tumari	Apenheul	Charlotte							1		0
2021-05-27	12:13:00	Tumari	Apenheul	Charlotte				1					0
2021-05-27	13:08:00	Tumari	Apenheul	Charlotte							1		0
2021-05-27	13:37:00	Tumari	Apenheul	Charlotte									1
2021-05-27	14:00:00	Tumari	Apenheul	Charlotte				1					0
2021-05-27	14:26:00	Tumari	Apenheul	Charlotte								1	0
2021-05-27	15:00:00	Tumari	Apenheul	Charlotte				1					0
2021-05-27	15:29:00	Tumari	Apenheul	Charlotte									1
2021-06-01	09:55:00	Tumari	Apenheul	Charlotte									0			1
2021-06-01	10:45:00	Tumari	Apenheul	Charlotte				1					0
2021-06-01	11:11:00	Tumari	Apenheul	Charlotte									1
2021-06-01	11:36:00	Tumari	Apenheul	Charlotte									1
2021-06-01	12:01:00	Tumari	Apenheul	Charlotte				1					0
2021-06-01	13:12:00	Tumari	Apenheul	Charlotte									1
2021-06-01	13:37:00	Tumari	Apenheul	Charlotte				1					0
2021-06-01	14:00:00	Tumari	Apenheul	Charlotte									1
2021-06-01	14:21:00	Tumari	Apenheul	Charlotte									1
2021-06-01	14:50:00	Tumari	Apenheul	Charlotte				1					0
2021-06-01	15:20:00	Tumari	Apenheul	Charlotte				1					0
2021-06-02	10:03:00	Tumari	Apenheul	Charlotte							1		0
2021-06-02	10:33:00	Tumari	Apenheul	Charlotte								1	0
2021-06-02	11:35:00	Tumari	Apenheul	Charlotte									1
2021-06-02	11:55:00	Tumari	Apenheul	Charlotte				1					0
2021-06-02	12:20:00	Tumari	Apenheul	Charlotte							1		0
2021-06-02	12:44:00	Tumari	Apenheul	Charlotte									1
2021-06-02	13:31:00	Tumari	Apenheul	Charlotte									0						1
2021-06-02	14:19:00	Tumari	Apenheul	Charlotte									1
2021-06-02	14:44:00	Tumari	Apenheul	Charlotte									1
2021-06-02	15:05:00	Tumari	Apenheul	Charlotte									1
2021-06-02	15:19:00	Tumari	Apenheul	Charlotte									1
2021-06-04	09:55:00	Tumari	Apenheul	Charlotte							1		0
2021-06-04	10:36:00	Tumari	Apenheul	Charlotte									1
2021-06-04	11:04:00	Tumari	Apenheul	Charlotte									0			1
2021-06-04	11:25:00	Tumari	Apenheul	Charlotte									1
2021-06-04	11:46:00	Tumari	Apenheul	Charlotte									1
2021-06-04	12:07:00	Tumari	Apenheul	Charlotte									0						1
2021-06-04	13:21:00	Tumari	Apenheul	Charlotte									1
2021-06-04	13:46:00	Tumari	Apenheul	Charlotte				1					0
2021-06-04	14:11:00	Tumari	Apenheul	Charlotte							1		0
2021-06-04	14:54:00	Tumari	Apenheul	Charlotte				1					0
2021-06-04	15:33:00	Tumari	Apenheul	Charlotte				1					0
2021-06-04	16:02:00	Tumari	Apenheul	Charlotte									1
2021-06-08	10:01:00	Tumari	Apenheul	Charlotte							1		0
2021-06-08	10:31:00	Tumari	Apenheul	Charlotte									1
2021-06-08	11:00:00	Tumari	Apenheul	Charlotte				1					0
2021-06-08	11:40:00	Tumari	Apenheul	Charlotte								1	0
2021-06-08	12:02:00	Tumari	Apenheul	Charlotte							1		0
2021-06-08	13:01:00	Tumari	Apenheul	Charlotte									1
2021-06-08	13:22:00	Tumari	Apenheul	Charlotte									1
2021-06-08	13:44:00	Tumari	Apenheul	Charlotte				1					0
2021-06-08	14:38:00	Tumari	Apenheul	Charlotte				1					0
2021-06-08	15:15:00	Tumari	Apenheul	Charlotte									1
2021-06-09	10:22:00	Tumari	Apenheul	Charlotte									1
2021-06-09	10:44:00	Tumari	Apenheul	Charlotte									1
2021-06-09	11:08:00	Tumari	Apenheul	Charlotte		1							0
2021-06-09	11:32:00	Tumari	Apenheul	Charlotte							1		0
2021-06-09	11:57:00	Tumari	Apenheul	Charlotte				1					0
2021-06-09	12:17:00	Tumari	Apenheul	Charlotte									1
2021-06-09	13:17:00	Tumari	Apenheul	Charlotte									1
2021-06-09	13:38:00	Tumari	Apenheul	Charlotte									1
2021-06-09	13:59:00	Tumari	Apenheul	Charlotte							1		0
2021-06-09	14:21:00	Tumari	Apenheul	Charlotte							1		0
2021-06-09	14:41:00	Tumari	Apenheul	Charlotte								1	0
2021-06-11	09:55:00	Tumari	Apenheul	Charlotte				1					0
2021-06-11	10:24:00	Tumari	Apenheul	Charlotte							1		0
2021-06-11	10:50:00	Tumari	Apenheul	Charlotte							1		0
2021-06-11	11:14:00	Tumari	Apenheul	Charlotte				1					0
2021-06-11	12:11:00	Tumari	Apenheul	Charlotte				1					0
2021-06-11	13:13:00	Tumari	Apenheul	Charlotte				1					0
2021-06-11	13:50:00	Tumari	Apenheul	Charlotte									1
2021-06-11	14:21:00	Tumari	Apenheul	Charlotte									0			1
2021-06-11	14:53:00	Tumari	Apenheul	Charlotte									0						1
2021-06-11	15:15:00	Tumari	Apenheul	Charlotte									0			1
2021-06-15	10:21:00	Tumari	Apenheul	Charlotte									0						1
2021-06-15	10:41:00	Tumari	Apenheul	Charlotte							1		0
2021-06-15	11:02:00	Tumari	Apenheul	Charlotte								1	0
2021-06-15	11:21:00	Tumari	Apenheul	Charlotte									1
2021-06-15	11:47:00	Tumari	Apenheul	Charlotte									1
2021-06-15	12:09:00	Tumari	Apenheul	Charlotte									1
2021-06-15	13:01:00	Tumari	Apenheul	Charlotte									1
2021-06-15	13:32:00	Tumari	Apenheul	Charlotte				1					0
2021-06-15	14:12:00	Tumari	Apenheul	Charlotte									1
2021-06-15	14:43:00	Tumari	Apenheul	Charlotte				1					0
2021-06-15	15:41:00	Tumari	Apenheul	Charlotte									0						1
2021-06-16	09:48:00	Tumari	Apenheul	Charlotte							1		0
2021-06-16	10:15:00	Tumari	Apenheul	Charlotte									1
2021-06-16	10:45:00	Tumari	Apenheul	Charlotte				1					0
2021-06-16	11:06:00	Tumari	Apenheul	Charlotte				1					0
2021-06-16	11:46:00	Tumari	Apenheul	Charlotte									1
2021-06-16	12:07:00	Tumari	Apenheul	Charlotte									0						1
2021-06-16	13:03:00	Tumari	Apenheul	Charlotte									1
2021-06-16	13:24:00	Tumari	Apenheul	Charlotte									1
2021-06-16	13:54:00	Tumari	Apenheul	Charlotte									1
2021-06-16	14:15:00	Tumari	Apenheul	Charlotte									1
2021-06-16	14:35:00	Tumari	Apenheul	Charlotte									1
2021-06-18	09:54:00	Tumari	Apenheul	Charlotte				1					0
2021-06-18	10:19:00	Tumari	Apenheul	Charlotte							1		0
2021-06-18	10:45:00	Tumari	Apenheul	Charlotte									1
2021-06-18	11:05:00	Tumari	Apenheul	Charlotte									0						1
2021-06-18	11:40:00	Tumari	Apenheul	Charlotte									1
2021-06-18	12:02:00	Tumari	Apenheul	Charlotte									1
2021-06-18	12:52:00	Tumari	Apenheul	Charlotte									1
2021-06-18	13:24:00	Tumari	Apenheul	Charlotte									1
2021-06-18	13:55:00	Tumari	Apenheul	Charlotte									1
2021-06-18	14:21:00	Tumari	Apenheul	Charlotte									1
2021-06-18	14:42:00	Tumari	Apenheul	Charlotte				1					0
2021-06-23	09:56:00	Tumari	Apenheul	Charlotte							1		0
2021-06-23	10:23:00	Tumari	Apenheul	Charlotte				1					0
2021-06-23	10:44:00	Tumari	Apenheul	Charlotte									1
2021-06-23	11:06:00	Tumari	Apenheul	Charlotte		1							0
2021-06-23	11:27:00	Tumari	Apenheul	Charlotte									1
2021-06-23	11:54:00	Tumari	Apenheul	Charlotte				1					0
2021-06-23	12:13:00	Tumari	Apenheul	Charlotte									0						1
2021-06-23	12:56:00	Tumari	Apenheul	Charlotte									0						1
2021-06-23	13:18:00	Tumari	Apenheul	Charlotte									1
2021-06-23	13:42:00	Tumari	Apenheul	Charlotte									1
2021-06-23	14:02:00	Tumari	Apenheul	Charlotte		1							0
2021-06-23	14:22:00	Tumari	Apenheul	Charlotte				1					0
2021-06-23	14:42:00	Tumari	Apenheul	Charlotte									0			1
2021-06-23	15:05:00	Tumari	Apenheul	Charlotte							1		0
2021-06-23	15:25:00	Tumari	Apenheul	Charlotte							1		0
2021-06-25	09:52:00	Tumari	Apenheul	Charlotte				1					0
2021-06-25	10:12:00	Tumari	Apenheul	Charlotte									1
2021-06-25	10:32:00	Tumari	Apenheul	Charlotte									1
2021-06-25	10:52:00	Tumari	Apenheul	Charlotte									1
2021-06-25	11:14:00	Tumari	Apenheul	Charlotte									1
2021-06-25	11:34:00	Tumari	Apenheul	Charlotte								1	0
2021-06-25	11:57:00	Tumari	Apenheul	Charlotte								1	0
2021-06-25	12:59:00	Tumari	Apenheul	Charlotte									1
2021-06-25	13:19:00	Tumari	Apenheul	Charlotte							1		0
2021-06-25	13:49:00	Tumari	Apenheul	Charlotte				1					0
2021-06-25	14:33:00	Tumari	Apenheul	Charlotte				1					0
2021-06-25	14:54:00	Tumari	Apenheul	Charlotte									1
2021-06-25	15:15:00	Tumari	Apenheul	Charlotte									1
2021-06-25	15:37:00	Tumari	Apenheul	Charlotte									1
2021-06-29	09:54:00	Tumari	Apenheul	Charlotte									0						1
2021-06-29	10:33:00	Tumari	Apenheul	Charlotte				1					0
2021-06-29	10:55:00	Tumari	Apenheul	Charlotte									1
2021-06-29	11:17:00	Tumari	Apenheul	Charlotte									1
2021-06-29	11:41:00	Tumari	Apenheul	Charlotte									1
2021-06-29	12:01:00	Tumari	Apenheul	Charlotte				1					0
2021-06-29	12:58:00	Tumari	Apenheul	Charlotte									1
2021-06-29	13:25:00	Tumari	Apenheul	Charlotte									1
2021-06-29	13:45:00	Tumari	Apenheul	Charlotte				1					0
2021-06-29	14:08:00	Tumari	Apenheul	Charlotte				1					0
2021-06-29	14:29:00	Tumari	Apenheul	Charlotte				1					0
2021-06-29	14:53:00	Tumari	Apenheul	Charlotte							1		0
2021-06-29	15:43:00	Tumari	Apenheul	Charlotte									0			1
2021-06-30	10:10:00	Tumari	Apenheul	Charlotte							1		0
2021-06-30	10:30:00	Tumari	Apenheul	Charlotte							1		0
2021-06-30	10:52:00	Tumari	Apenheul	Charlotte				1					0
2021-06-30	11:21:00	Tumari	Apenheul	Charlotte									1
2021-06-30	11:41:00	Tumari	Apenheul	Charlotte									1
2021-06-30	12:06:00	Tumari	Apenheul	Charlotte							1		0
2021-06-30	12:54:00	Tumari	Apenheul	Charlotte									1
2021-06-30	13:23:00	Tumari	Apenheul	Charlotte									1
2021-06-30	13:51:00	Tumari	Apenheul	Charlotte							1		0
2021-06-30	14:27:00	Tumari	Apenheul	Charlotte							1		0
2021-06-30	14:50:00	Tumari	Apenheul	Charlotte									1
2021-07-01	09:50:00	Tumari	Apenheul	Charlotte				1					0
2021-07-01	10:30:00	Tumari	Apenheul	Charlotte				1					0
2021-07-01	11:00:00	Tumari	Apenheul	Charlotte									1
2021-07-01	11:23:00	Tumari	Apenheul	Charlotte				1					0
2021-07-01	11:48:00	Tumari	Apenheul	Charlotte									1
2021-07-01	12:08:00	Tumari	Apenheul	Charlotte									1
2021-07-01	13:00:00	Tumari	Apenheul	Charlotte									1
2021-07-01	13:30:00	Tumari	Apenheul	Charlotte									1
2021-07-01	14:09:00	Tumari	Apenheul	Charlotte									1
2021-07-01	14:29:00	Tumari	Apenheul	Charlotte				1					0
2021-07-01	14:59:00	Tumari	Apenheul	Charlotte				1					0
2021-07-01	14:19:00	Tumari	Apenheul	Charlotte							1		0
				Total:	0	3	0	75	1	1	36	14	118	0	0	7	0	0	12
				Proportion:	0	0.011236	0	0.280899	0.00374532	0.00374532	0.134831	0.0524345	0.441948	0	0	0.0262172	0	0	0.0449438

## Sheet: SORTED Blijdorp
Date	Time	individual	Zoo	Area	Observer	AT	AG	DR	AF	FS	PF	MO	PL	RE2	SA	SL	ST	STA	SU	OOS	Comments
2021-04-21	09:20:00	Elly	Blijdorp	Outside	Jolanda	0	0	0	0	0	0	0	0	1	0	0	0	0	0	0
2021-04-21	09:40:00	Elly	Blijdorp	Outside	Jolanda	0	0	0	0	0	0	0	0	1	0	0	0	0	0	0
2021-04-21	10:00:00	Elly	Blijdorp	Inside	Jolanda	0	0	0	0	0	0	0	0	1	0	0	0	0	0	0
2021-04-21	10:20:00	Elly	Blijdorp	Outside	Jolanda	0	0	0	1	0	0	0	0	0	0	0	0	0	0	0
2021-04-21	10:40:00	Elly	Blijdorp	Outside	Jolanda	0	0	0	0	0	0	0	0	1	0	0	0	0	0	0
2021-04-21	11:00:00	Elly	Blijdorp	Outside	Jolanda	0	0	0	0	0	0	1	0	0	0	0	0	0	0	0
2021-04-21	11:20:00	Elly	Blijdorp	Inside	Jolanda	0	0	0	0	0	0	0	0	1	0	0	0	0	0	0
2021-04-21	11:40:00	Elly	Blijdorp	Outside	Jolanda	0	0	0	0	0	0	0	0	1	0	0	0	0	0	0
2021-04-21	12:30:00	Elly	Blijdorp	Inside	Jolanda	0	0	0	0	0	0	0	0	1	0	0	0	0	0	0
2021-04-21	12:50:00	Elly	Blijdorp	Inside	Jolanda	0	0	0	0	0	0	0	0	0	0	1	0	0	0	0
2021-04-21	13:10:00	Elly	Blijdorp	Inside	Jolanda	0	0	0	0	0	0	0	0	1	0	0	0	0	0	0
2021-04-21	13:30:00	Elly	Blijdorp	Inside	Jolanda	0	0	0	0	0	0	0	0	1	0	0	0	0	0	0
2021-04-21	13:50:00	Elly	Blijdorp	Inside	Jolanda	0	0	0	0	0	0	1	0	0	0	0	0	0	0	0
2021-04-21	14:10:00	Elly	Blijdorp	Outside	Jolanda	0	0	0	1	0	0	0	0	0	0	0	0	0	0	0
2021-04-21	14:30:00	Elly	Blijdorp	Outside	Jolanda	0	0	0	0	0	0	0	0	0	0	0	0	0	0	1
2021-04-21	14:50:00	Elly	Blijdorp	Outside	Jolanda	0	0	0	0	0	0	0	0	1	0	0	0	0	0	0
2021-04-22	09:05:00	Elly	Blijdorp	Outside	Jolanda							1		0
2021-04-22	09:25:00	Elly	Blijdorp	Outside	Jolanda					1				0
2021-04-22	09:45:00	Elly	Blijdorp	Outside	Jolanda									1
2021-04-22	10:05:00	Elly	Blijdorp	Outside	Jolanda					1				0
2021-04-22	10:25:00	Elly	Blijdorp	Outside	Jolanda				1					0
2021-04-22	10:45:00	Elly	Blijdorp	Outside	Jolanda				1					0
2021-04-22	11:05:00	Elly	Blijdorp	Outside	Jolanda							1		0
2021-04-22	11:25:00	Elly	Blijdorp	Outside	Jolanda									1
2021-04-22	12:05:00	Elly	Blijdorp	Outside	Jolanda									1
2021-04-22	12:25:00	Elly	Blijdorp	Outside	Jolanda							1		0
2021-04-22	12:45:00	Elly	Blijdorp	Inside	Jolanda									1
2021-04-22	13:05:00	Elly	Blijdorp	Outside	Jolanda									1
2021-04-22	13:25:00	Elly	Blijdorp	Outside	Jolanda									1
2021-04-22	13:45:00	Elly	Blijdorp	Outside	Jolanda									1
2021-04-22	14:05:00	Elly	Blijdorp	Inside	Jolanda									1
2021-04-22	14:25:00	Elly	Blijdorp	Outside	Jolanda							1		0
2021-04-23	09:05:00	Elly	Blijdorp	Outside	Jolanda									1
2021-04-23	09:25:00	Elly	Blijdorp	Outside	Jolanda									1
2021-04-23	09:45:00	Elly	Blijdorp	Outside	Jolanda									1
2021-04-23	10:05:00	Elly	Blijdorp	Outside	Jolanda									1
2021-04-23	10:25:00	Elly	Blijdorp	Outside	Jolanda									1
2021-04-23	10:45:00	Elly	Blijdorp	Outside	Jolanda									1
2021-04-23	11:05:00	Elly	Blijdorp	Outside	Jolanda									1
2021-04-23	11:25:00	Elly	Blijdorp	Outside	Jolanda							1		0
2021-04-23	12:45:00	Elly	Blijdorp	Outside	Jolanda							1		0
2021-04-23	13:05:00	Elly	Blijdorp	Outside	Jolanda									1
2021-04-23	13:25:00	Elly	Blijdorp	Outside	Jolanda									1
2021-04-23	13:45:00	Elly	Blijdorp	Outside	Jolanda									1
2021-04-23	14:05:00	Elly	Blijdorp	Outside	Jolanda									1
2021-04-23	14:25:00	Elly	Blijdorp	Outside	Jolanda									1
2021-04-23	14:45:00	Elly	Blijdorp	Outside	Jolanda									1
2021-04-23	15:05:00	Elly	Blijdorp	Outside	Jolanda									1
2021-04-26	08:55:00	Elly	Blijdorp	Outside	Jolanda									1
2021-04-26	09:15:00	Elly	Blijdorp	Outside	Jolanda									1
2021-04-26	09:35:00	Elly	Blijdorp	Inside	Jolanda				1					0
2021-04-26	09:55:00	Elly	Blijdorp	Outside	Jolanda							1		0
2021-04-26	10:15:00	Elly	Blijdorp	Outside	Jolanda									1
2021-04-26	10:35:00	Elly	Blijdorp	Outside	Jolanda				1					0
2021-04-26	10:55:00	Elly	Blijdorp	Outside	Jolanda									1
2021-04-26	11:15:00	Elly	Blijdorp	Outside	Jolanda									1
2021-04-26	12:05:00	Elly	Blijdorp	Outside	Jolanda				1					0
2021-04-26	12:25:00	Elly	Blijdorp	Outside	Jolanda									0						1
2021-04-26	12:45:00	Elly	Blijdorp	Outside	Jolanda							1		0
2021-04-26	13:05:00	Elly	Blijdorp	Outside	Jolanda									1
2021-04-26	13:25:00	Elly	Blijdorp	Outside	Jolanda									1
2021-04-26	13:45:00	Elly	Blijdorp	Inside	Jolanda									1
2021-04-26	14:05:00	Elly	Blijdorp	Inside	Jolanda									1
2021-04-26	14:25:00	Elly	Blijdorp	Outside	Jolanda							1		0
2021-04-27	08:55:00	Elly	Blijdorp	Inside	Jolanda									1
2021-04-27	09:15:00	Elly	Blijdorp	Inside	Jolanda									1
2021-04-27	09:35:00	Elly	Blijdorp	Outside	Jolanda									1
2021-04-27	09:55:00	Elly	Blijdorp	Outside	Jolanda							1		0
2021-04-27	10:15:00	Elly	Blijdorp	Outside	Jolanda							1		0
2021-04-27	10:35:00	Elly	Blijdorp	Outside	Jolanda							1		0
2021-04-27	10:55:00	Elly	Blijdorp	Outside	Jolanda				1					0
2021-04-27	11:15:00	Elly	Blijdorp	Outside	Jolanda									1
2021-04-27	12:05:00	Elly	Blijdorp	Outside	Jolanda									1
2021-04-27	12:25:00	Elly	Blijdorp	Outside	Jolanda							1		0
2021-04-27	12:45:00	Elly	Blijdorp	Inside	Jolanda					1				0
2021-04-27	13:05:00	Elly	Blijdorp	Outside	Jolanda									1
2021-04-27	13:25:00	Elly	Blijdorp	Outside	Jolanda									1
2021-04-27	13:45:00	Elly	Blijdorp	Inside	Jolanda				1					0
2021-04-27	14:05:00	Elly	Blijdorp	Inside	Jolanda									1
2021-04-27	14:25:00	Elly	Blijdorp	Inside	Jolanda					1				0
2021-04-28	09:05:00	Elly	Blijdorp	Outside	Jolanda									1
2021-04-28	09:25:00	Elly	Blijdorp	Outside	Jolanda									1
2021-04-28	09:45:00	Elly	Blijdorp	Outside	Jolanda									1
2021-04-28	10:05:00	Elly	Blijdorp	Inside	Jolanda							1		0
2021-04-28	10:25:00	Elly	Blijdorp	Outside	Jolanda				1					0
2021-04-28	10:45:00	Elly	Blijdorp	Outside	Jolanda									1
2021-04-28	11:05:00	Elly	Blijdorp	Outside	Jolanda									1
2021-04-28	11:25:00	Elly	Blijdorp	Outside	Jolanda									1
2021-04-28	12:05:00	Elly	Blijdorp	Outside	Jolanda							1		0
2021-04-28	12:25:00	Elly	Blijdorp	Outside	Jolanda									1
2021-04-28	12:45:00	Elly	Blijdorp	Outside	Jolanda									1
2021-04-28	13:05:00	Elly	Blijdorp	Outside	Jolanda									1
2021-04-28	13:25:00	Elly	Blijdorp	Outside	Jolanda				1					0
2021-04-28	13:45:00	Elly	Blijdorp	Outside	Jolanda									1
2021-04-28	14:05:00	Elly	Blijdorp	Outside	Jolanda									1
2021-04-28	14:25:00	Elly	Blijdorp	Outside	Jolanda									1
2021-04-29	09:05:00	Elly	Blijdorp	Inside	Jolanda									1
2021-04-29	09:25:00	Elly	Blijdorp	Inside	Jolanda									1
2021-04-29	09:45:00	Elly	Blijdorp	Inside	Jolanda					1				0
2021-04-29	10:05:00	Elly	Blijdorp	Inside	Jolanda							1		0
2021-04-29	10:25:00	Elly	Blijdorp	Inside	Jolanda							1		0
2021-04-29	10:45:00	Elly	Blijdorp	Inside	Jolanda									1
2021-04-29	11:05:00	Elly	Blijdorp	Inside	Jolanda									1
2021-04-29	11:25:00	Elly	Blijdorp	Inside	Jolanda									1
2021-04-29	12:05:00	Elly	Blijdorp	Inside	Jolanda						1			0
2021-04-29	12:25:00	Elly	Blijdorp	Inside	Jolanda							1		0
2021-04-29	12:45:00	Elly	Blijdorp	Inside	Jolanda									1
2021-04-29	13:05:00	Elly	Blijdorp	Inside	Jolanda					1				0
2021-04-29	13:25:00	Elly	Blijdorp	Inside	Jolanda									1
2021-04-29	13:45:00	Elly	Blijdorp	Inside	Jolanda					1				0
2021-04-29	14:05:00	Elly	Blijdorp	Inside	Jolanda									1
2021-04-29	14:25:00	Elly	Blijdorp	Inside	Jolanda							1		0
2021-04-30	09:05:00	Elly	Blijdorp	Outside	Jolanda									1
2021-04-30	09:25:00	Elly	Blijdorp	Outside	Jolanda									1
2021-04-30	09:45:00	Elly	Blijdorp	Outside	Jolanda									1
2021-04-30	10:05:00	Elly	Blijdorp	Inside	Jolanda									1
2021-04-30	10:25:00	Elly	Blijdorp	Outside	Jolanda									1
2021-04-30	10:45:00	Elly	Blijdorp	Inside	Jolanda									1
2021-04-30	11:05:00	Elly	Blijdorp	Outside	Jolanda							1		0
2021-04-30	11:25:00	Elly	Blijdorp	Outside	Jolanda							1		0
2021-04-30	12:05:00	Elly	Blijdorp	Outside	Jolanda									1
2021-04-30	12:25:00	Elly	Blijdorp	Inside	Jolanda				1					0
2021-04-30	12:45:00	Elly	Blijdorp	Inside	Jolanda							1		0
2021-04-30	13:05:00	Elly	Blijdorp	Inside	Jolanda									1
2021-04-30	13:25:00	Elly	Blijdorp	Inside	Jolanda									1
2021-04-30	13:45:00	Elly	Blijdorp	Inside	Jolanda				1					0
2021-04-30	14:05:00	Elly	Blijdorp	Inside	Jolanda						1			0
2021-04-30	14:25:00	Elly	Blijdorp	Inside	Jolanda						1			0
2021-05-03	09:05:00	Elly	Blijdorp	Outside	Jolanda									1
2021-05-03	09:25:00	Elly	Blijdorp	outside	Jolanda									0						1
2021-05-03	09:45:00	Elly	Blijdorp	Outside	Jolanda				1					0
2021-05-03	10:05:00	Elly	Blijdorp	Inside	Jolanda									1
2021-05-03	10:25:00	Elly	Blijdorp	Inside	Jolanda									1
2021-05-03	10:45:00	Elly	Blijdorp	Outside	Jolanda							1		0
2021-05-03	11:05:00	Elly	Blijdorp	Outside	Jolanda				1					0
2021-05-03	11:25:00	Elly	Blijdorp	Outside	Jolanda									1
2021-05-03	12:05:00	Elly	Blijdorp	Outside	Jolanda									1
2021-05-03	12:25:00	Elly	Blijdorp	Outside	Jolanda									1
2021-05-03	13:30:00	Elly	Blijdorp	Outside	Jolanda									1
2021-05-03	13:50:00	Elly	Blijdorp	Inside	Jolanda				1					0
2021-05-03	14:10:00	Elly	Blijdorp	Inside	Jolanda				1					0
2021-05-03	14:30:00	Elly	Blijdorp	Inside	Jolanda				1					0
2021-05-03	14:50:00	Elly	Blijdorp	Inside	Jolanda				1					0
2021-05-03	15:10:00	Elly	Blijdorp	Inside	Jolanda							1		0
2021-05-04	09:00:00	Elly	Blijdorp	Inside	Jolanda									1
2021-05-04	09:20:00	Elly	Blijdorp	Inside	Jolanda									1
2021-05-04	09:40:00	Elly	Blijdorp	Inside	Jolanda									1
2021-05-04	10:00:00	Elly	Blijdorp	Inside	Jolanda					1				0
2021-05-04	10:20:00	Elly	Blijdorp	Inside	Jolanda									0		1
2021-05-04	10:40:00	Elly	Blijdorp	Inside	Jolanda					1				0
2021-05-04	11:00:00	Elly	Blijdorp	Inside	Jolanda									1
2021-05-04	11:20:00	Elly	Blijdorp	Inside	Jolanda									1
2021-05-04	12:00:00	Elly	Blijdorp	Inside	Jolanda							1		0
2021-05-04	12:20:00	Elly	Blijdorp	Inside	Jolanda				1					0
2021-05-04	12:40:00	Elly	Blijdorp	Inside	Jolanda				1					0
2021-05-04	13:00:00	Elly	Blijdorp	Inside	Jolanda									1
2021-05-04	13:20:00	Elly	Blijdorp	Inside	Jolanda									1
2021-05-04	13:40:00	Elly	Blijdorp	Inside	Jolanda									1
2021-05-04	14:00:00	Elly	Blijdorp	Inside	Jolanda									1
2021-05-04	14:20:00	Elly	Blijdorp	Inside	Jolanda									1
2021-05-05	09:15:00	Elly	Blijdorp	Inside	Jolanda									1
2021-05-05	09:35:00	Elly	Blijdorp	Inside	Jolanda					1				0
2021-05-05	09:55:00	Elly	Blijdorp	Inside	Jolanda							1		0
2021-05-05	10:15:00	Elly	Blijdorp	Inside	Jolanda									1
2021-05-05	10:35:00	Elly	Blijdorp	Inside	Jolanda									1
2021-05-05	10:55:00	Elly	Blijdorp	Inside	Jolanda									1
2021-05-05	11:15:00	Elly	Blijdorp	Inside	Jolanda									1
2021-05-05	11:35:00	Elly	Blijdorp	Inside	Jolanda									1
2021-05-05	12:05:00	Elly	Blijdorp	Inside	Jolanda									1
2021-05-05	12:25:00	Elly	Blijdorp	Outside	Jolanda							1		0
2021-05-05	12:45:00	Elly	Blijdorp	Inside	Jolanda									1
2021-05-05	13:05:00	Elly	Blijdorp	Inside	Jolanda							1		0
2021-05-05	13:25:00	Elly	Blijdorp	Inside	Jolanda									1
2021-05-05	13:45:00	Elly	Blijdorp	Inside	Jolanda									1
2021-05-05	14:05:00	Elly	Blijdorp	Outside	Jolanda									1
2021-05-05	14:25:00	Elly	Blijdorp	Inside	Jolanda									0		1
2021-05-06	09:15:00	Elly	Blijdorp	Inside	Jolanda									1
2021-05-06	09:35:00	Elly	Blijdorp	Inside	Jolanda									1
2021-05-06	09:55:00	Elly	Blijdorp	Outside	Jolanda				1					0
2021-05-06	10:15:00	Elly	Blijdorp	Outside	Jolanda							1		0
2021-05-06	10:35:00	Elly	Blijdorp	Outside	Jolanda									1
2021-05-06	10:55:00	Elly	Blijdorp	Outside	Jolanda									1
2021-05-06	11:15:00	Elly	Blijdorp	Outside	Jolanda									1
2021-05-06	11:35:00	Elly	Blijdorp	Outside	Jolanda									1
2021-05-06	12:00:00	Elly	Blijdorp	Inside	Jolanda				1					0
2021-05-06	12:20:00	Elly	Blijdorp	Outside	Jolanda									1
2021-05-06	12:40:00	Elly	Blijdorp	Outside	Jolanda									1
2021-05-06	13:00:00	Elly	Blijdorp	Inside	Jolanda									1
2021-05-06	13:20:00	Elly	Blijdorp	Inside	Jolanda									1
2021-05-06	13:40:00	Elly	Blijdorp	Inside	Jolanda									1
2021-05-06	14:00:00	Elly	Blijdorp	Inside	Jolanda									1
2021-05-06	14:20:00	Elly	Blijdorp	Inside	Jolanda							1		0
2021-05-10	09:00:00	Elly	Blijdorp	Inside	Jolanda									1
2021-05-10	09:20:00	Elly	Blijdorp	Inside	Jolanda									1
2021-05-10	09:40:00	Elly	Blijdorp	Inside	Jolanda							1		0
2021-05-10	10:00:00	Elly	Blijdorp	Outside	Jolanda									1
2021-05-10	10:20:00	Elly	Blijdorp	Inside	Jolanda						1			0
2021-05-10	10:40:00	Elly	Blijdorp	Outside	Jolanda									1
2021-05-10	11:00:00	Elly	Blijdorp	Outside	Jolanda									1
2021-05-10	11:20:00	Elly	Blijdorp	Outside	Jolanda									1
2021-05-10	12:00:00	Elly	Blijdorp	Outside	Jolanda									1
2021-05-10	12:20:00	Elly	Blijdorp	Inside	Jolanda									0						1	Unable to observe from the inside due to construction workers pouring a concrete floor
2021-05-10	12:40:00	Elly	Blijdorp	Outside	Jolanda					1				0
2021-05-10	13:00:00	Elly	Blijdorp	Outside	Jolanda									0			1
2021-05-10	13:20:00	Elly	Blijdorp	Outside	Jolanda							1		0
2021-05-10	13:40:00	Elly	Blijdorp	Inside	Jolanda									0						1	Unable to observe from the inside due to construction workers pouring a concrete floor
2021-05-10	14:00:00	Elly	Blijdorp	Outside	Jolanda									1
2021-05-10	14:20:00	Elly	Blijdorp	Outside	Jolanda									1
2021-05-12	10:00:00	Elly	Blijdorp	Outside	Jolanda			1						0
2021-05-12	10:20:00	Elly	Blijdorp	Outside	Jolanda									1
2021-05-12	10:40:00	Elly	Blijdorp	Outside	Jolanda									1
2021-05-12	11:00:00	Elly	Blijdorp	Outside	Jolanda									1
2021-05-12	11:20:00	Elly	Blijdorp	Outside	Jolanda									1
2021-05-12	11:40:00	Elly	Blijdorp	Outside	Jolanda		1							0
2021-05-12	12:00:00	Elly	Blijdorp	Outside	Jolanda				1					0
2021-05-12	12:20:00	Elly	Blijdorp	Outside	Jolanda				1					0
2021-05-12	12:40:00	Elly	Blijdorp	Outside	Jolanda									1
2021-05-12	13:00:00	Elly	Blijdorp	Outside	Jolanda									1
2021-05-12	13:20:00	Elly	Blijdorp	Outside	Jolanda									1
2021-05-12	13:40:00	Elly	Blijdorp	Outside	Jolanda							1		0
2021-05-13	10:00:00	Elly	Blijdorp	Outside	Jolanda									1
2021-05-13	10:20:00	Elly	Blijdorp	Outside	Jolanda				1					0
2021-05-13	10:40:00	Elly	Blijdorp	Outside	Jolanda									0			1
2021-05-13	11:00:00	Elly	Blijdorp	Outside	Jolanda									1
2021-05-13	11:20:00	Elly	Blijdorp	Outside	Jolanda									1
2021-05-13	11:40:00	Elly	Blijdorp	Outside	Jolanda									1
2021-05-13	12:00:00	Elly	Blijdorp	Outside	Jolanda							1		0
2021-05-13	12:20:00	Elly	Blijdorp	Outside	Jolanda									1
2021-05-13	12:40:00	Elly	Blijdorp	Outside	Jolanda									1
2021-05-13	13:00:00	Elly	Blijdorp	Outside	Jolanda									1
2021-05-13	13:20:00	Elly	Blijdorp	Outside	Jolanda									1
2021-05-13	13:40:00	Elly	Blijdorp	Outside	Jolanda									1
2021-05-13	14:00:00	Elly	Blijdorp	Outside	Jolanda									1
2021-05-13	14:20:00	Elly	Blijdorp	Outside	Jolanda									1
2021-05-14	09:45:00	Elly	Blijdorp	Outside	Jolanda									1
2021-05-14	10:05:00	Elly	Blijdorp	Outside	Jolanda									1
2021-05-14	10:25:00	Elly	Blijdorp	Outside	Jolanda									1
2021-05-14	10:45:00	Elly	Blijdorp	Outside	Jolanda			1						0
2021-05-14	11:05:00	Elly	Blijdorp	Outside	Jolanda									1
2021-05-14	11:25:00	Elly	Blijdorp	Outside	Jolanda				1					0
2021-05-14	11:45:00	Elly	Blijdorp	Outside	Jolanda									1
2021-05-14	12:00:00	Elly	Blijdorp	Outside	Jolanda									1
2021-05-14	12:20:00	Elly	Blijdorp	Outside	Jolanda									1
2021-05-14	12:40:00	Elly	Blijdorp	Outside	Jolanda				1					0
2021-05-14	13:00:00	Elly	Blijdorp	Outside	Jolanda									1
2021-05-14	13:20:00	Elly	Blijdorp	Outside	Jolanda							1		0
2021-05-19	09:20:00	Elly	Blijdorp	Outside	Jolanda		1							0
2021-05-19	09:40:00	Elly	Blijdorp	Outside	Jolanda									1
2021-05-19	10:00:00	Elly	Blijdorp	Outside	Jolanda									1
2021-05-19	10:20:00	Elly	Blijdorp	Outside	Jolanda									1
2021-05-19	10:40:00	Elly	Blijdorp	Outside	Jolanda									1
2021-05-19	11:00:00	Elly	Blijdorp	Inside	Jolanda									0						1	Unable to observe from the inside due to a the drying of a concrete floor
2021-05-19	11:20:00	Elly	Blijdorp	Inside	Jolanda									0						1	Unable to observe from the inside due to a the drying of a concrete floor
2021-05-19	11:40:00	Elly	Blijdorp	Outside	Jolanda									1
2021-05-19	12:00:00	Elly	Blijdorp	Outside	Jolanda									1
2021-05-19	12:20:00	Elly	Blijdorp	Outside	Jolanda				1					0
2021-05-19	12:40:00	Elly	Blijdorp	Outside	Jolanda							1		0
2021-05-19	13:24:00	Elly	Blijdorp	Outside	Jolanda									1
2021-05-19	13:44:00	Elly	Blijdorp	Outside	Jolanda				1					0
2021-05-21	09:45:00	Elly	Blijdorp	Outside	Jolanda									1
2021-05-21	10:05:00	Elly	Blijdorp	Inside	Jolanda									1
2021-05-21	10:25:00	Elly	Blijdorp	Inside	Jolanda					1				0
2021-05-21	10:45:00	Elly	Blijdorp	Inside	Jolanda					1				0
2021-05-21	11:05:00	Elly	Blijdorp	Inside	Jolanda							1		0
2021-05-21	11:25:00	Elly	Blijdorp	Inside	Jolanda									1
2021-05-21	11:45:00	Elly	Blijdorp	Outside	Jolanda							1		0
2021-05-21	12:00:00	Elly	Blijdorp	Outside	Jolanda				1					0
2021-05-21	12:20:00	Elly	Blijdorp	Inside	Jolanda									1
2021-05-21	12:40:00	Elly	Blijdorp	Outside	Jolanda									1
2021-05-21	13:00:00	Elly	Blijdorp	Outside	Jolanda									1
2021-05-21	13:20:00	Elly	Blijdorp	Outside	Jolanda									1
2021-05-21	13:40:00	Elly	Blijdorp	Outside	Jolanda									1
2021-05-21	14:00:00	Elly	Blijdorp	Outside	Jolanda									1
2021-05-25	10:00:00	Elly	Blijdorp	Inside	Jolanda					1				0
2021-05-25	10:20:00	Elly	Blijdorp	Inside	Jolanda							1		0
2021-05-25	10:40:00	Elly	Blijdorp	Outside	Jolanda									1
2021-05-25	11:00:00	Elly	Blijdorp	Outside	Jolanda									1
2021-05-25	11:20:00	Elly	Blijdorp	Outside	Jolanda									1
2021-05-25	11:40:00	Elly	Blijdorp	Outside	Jolanda									1
2021-05-26	09:10	Elly	Blijdorp	Outside	Jolanda							1		0
2021-05-26	09:30:00	Elly	Blijdorp	Outside	Jolanda									0	1
2021-05-26	09:50:00	Elly	Blijdorp	Outside	Jolanda							1		0
2021-05-26	10:10:00	Elly	Blijdorp	Outside	Jolanda									1
2021-05-26	10:30:00	Elly	Blijdorp	Inside	Jolanda									1
2021-05-26	10:50:00	Elly	Blijdorp	Outside	Jolanda						1			0
2021-05-26	11:30:00	Elly	Blijdorp	Outside	Jolanda									1
2021-05-26	11:50:00	Elly	Blijdorp	Outside	Jolanda									1
2021-05-26	12:00:00	Elly	Blijdorp	Outside	Jolanda									1
2021-05-26	12:20:00	Elly	Blijdorp	Inside	Jolanda									0						1
2021-05-26	12:40:00	Elly	Blijdorp	Inside	Jolanda									0						1
2021-05-26	13:00:00	Elly	Blijdorp	Outside	Jolanda									1
2021-05-26	13:20:00	Elly	Blijdorp	Outside	Jolanda				1					0
2021-06-01	09:40:00	Elly	Blijdorp	Outside	Jolanda									1
2021-06-01	10:04:00	Elly	Blijdorp	Outside	Jolanda									1
2021-06-01	10:24:00	Elly	Blijdorp	Outside	Jolanda									1
2021-06-01	10:44:00	Elly	Blijdorp	Outside	Jolanda							1		0
2021-06-01	11:04:00	Elly	Blijdorp	Outside	Jolanda									1
2021-06-01	11:24:00	Elly	Blijdorp	Outside	Jolanda									1
2021-06-01	11:44:00	Elly	Blijdorp	Outside	Jolanda						1			0
2021-06-01	12:10:00	Elly	Blijdorp	Outside	Jolanda					1				0
2021-06-01	12:47:00	Elly	Blijdorp	Outside	Jolanda									1							Kneeling with her buttocks up, while Elly is grooming her from behind
2021-06-01	13:07:00	Elly	Blijdorp	Outside	Jolanda									1
2021-06-01	13:27:00	Elly	Blijdorp	Outside	Jolanda									1
2021-06-01	13:47:00	Elly	Blijdorp	Outside	Jolanda							1		0
2021-06-01	14:07:00	Elly	Blijdorp	Inside	Jolanda									1
2021-06-01	14:27:00	Elly	Blijdorp	Inside	Jolanda									1
2021-06-01	14:47:00	Elly	Blijdorp	Outside	Jolanda									0			1
2021-06-02	08:55:00	Elly	Blijdorp	Outside	Jolanda							1		0
2021-06-02	09:15:00	Elly	Blijdorp	Outside	Jolanda									1
2021-06-02	09:35:00	Elly	Blijdorp	Outside	Jolanda									1
2021-06-02	09:55:00	Elly	Blijdorp	Outside	Jolanda									1
2021-06-02	10:15:00	Elly	Blijdorp	Outside	Jolanda									1
2021-06-02	10:35:00	Elly	Blijdorp	Outside	Jolanda									1
2021-06-02	10:55:00	Elly	Blijdorp	Outside	Jolanda									1
2021-06-02	11:15:00	Elly	Blijdorp	Outside	Jolanda									1
2021-06-02	12:00:00	Elly	Blijdorp	Outside	Jolanda				1					0
2021-06-02	12:20:00	Elly	Blijdorp	Outside	Jolanda				1					0
2021-06-02	12:40:00	Elly	Blijdorp	Outside	Jolanda									1
2021-06-02	13:00:00	Elly	Blijdorp	Inside	Jolanda									1
2021-06-02	13:20:00	Elly	Blijdorp	Outside	Jolanda				1					0
2021-06-02	13:40:00	Elly	Blijdorp	Inside	Jolanda									0						1
2021-06-03	09:00:00	Elly	Blijdorp	Outside	Jolanda									1
2021-06-03	09:20:00	Elly	Blijdorp	Outside	Jolanda									1
2021-06-03	09:40:00	Elly	Blijdorp	Outside	Jolanda						1			0
2021-06-03	10:00:00	Elly	Blijdorp	Outside	Jolanda				1					0
2021-06-03	10:20:00	Elly	Blijdorp	Outside	Jolanda									1
2021-06-03	10:40:00	Elly	Blijdorp	Outside	Jolanda									1
2021-06-03	11:00:00	Elly	Blijdorp	Outside	Jolanda									1
2021-06-03	11:20:00	Elly	Blijdorp	Outside	Jolanda									1
2021-06-03	12:00:00	Elly	Blijdorp	Outside	Jolanda		1							0
2021-06-03	12:20:00	Elly	Blijdorp	Outside	Jolanda									1
2021-06-03	12:40:00	Elly	Blijdorp	Outside	Jolanda									1
2021-06-03	13:00:00	Elly	Blijdorp	Outside	Jolanda									1
2021-06-03	13:20:00	Elly	Blijdorp	Outside	Jolanda									1
2021-06-03	13:40:00	Elly	Blijdorp	Outside	Jolanda							1		0
2021-06-03	14:00:00	Elly	Blijdorp	Inside	Jolanda				1					0
2021-06-03	14:20:00	Elly	Blijdorp	Inside	Jolanda									1
2021-06-07	09:25	Elly	Blijdorp	Outside	Jolanda									1
2021-06-07	09:45	Elly	Blijdorp	Outside	Jolanda									1
2021-06-07	10:05:00	Elly	Blijdorp	Outside	Jolanda				1					0
2021-06-07	10:25:00	Elly	Blijdorp	Outside	Jolanda									1
2021-06-07	10:45:00	Elly	Blijdorp	Outside	Jolanda									1
2021-06-07	11:05:00	Elly	Blijdorp	Outside	Jolanda									1
2021-06-07	11:25:00	Elly	Blijdorp	Outside	Jolanda									0		1
2021-06-07	11:45:00	Elly	Blijdorp	Outside	Jolanda									1
2021-06-07	12:25:00	Elly	Blijdorp	Outside	Jolanda									1
2021-06-07	13:07:00	Elly	Blijdorp	Outside	Jolanda									0			1
2021-06-07	13:35:00	Elly	Blijdorp	Outside	Jolanda							1		0
2021-06-07	14:07:00	Elly	Blijdorp	Outside	Jolanda							1		0
2021-06-07	14:27:00	Elly	Blijdorp	Outside	Jolanda									1
2021-06-07	15:09:00	Elly	Blijdorp	Outside	Jolanda							1		0
2021-06-11	09:15:00	Elly	Blijdorp	Outside	Jolanda				1					0
2021-06-11	09:35:00	Elly	Blijdorp	Outside	Jolanda									1
2021-06-11	09:55:00	Elly	Blijdorp	Outside	Jolanda									1
2021-06-11	10:15:00	Elly	Blijdorp	Outside	Jolanda									1
2021-06-11	10:35:00	Elly	Blijdorp	Outside	Jolanda									1
2021-06-11	10:55:00	Elly	Blijdorp	Outside	Jolanda									1
2021-06-11	11:15:00	Elly	Blijdorp	Outside	Jolanda							1		0
2021-06-11	11:35:00	Elly	Blijdorp	Outside	Jolanda									1
2021-06-11	12:06:00	Elly	Blijdorp	Outside	Jolanda						1			0
2021-06-11	12:39:00	Elly	Blijdorp	Outside	Jolanda									1
2021-06-11	13:07:00	Elly	Blijdorp		Jolanda									0						1
2021-06-11	13:30:00	Elly	Blijdorp	Inside	Jolanda									0						1
2021-06-11	13:50:00	Elly	Blijdorp	Inside	Jolanda									0						1
					Total:	0	3	2	39	15	8	51	0	224	1	4	4	0	0	13
					Proportion:	0	0.00824176	0.00549451	0.107143	0.0412088	0.021978	0.14011	0	0.615385	0.00274725	0.010989	0.010989	0	0	0.0357143
2021-04-21	09:20:00	Hera	Blijdorp	Outside	Jolanda	0	0	0	1	0	0	0	0	0	0	0	0	0	0	0
2021-04-21	09:40:00	Hera	Blijdorp	Outside	Jolanda	0	0	0	0	0	0	0	0	1	0	0	0	0	0	0
2021-04-21	10:00:00	Hera	Blijdorp	Outside	Jolanda	0	0	0	0	0	0	0	0	1	0	0	0	0	0	0
2021-04-21	10:20:00	Hera	Blijdorp	Outside	Jolanda	0	0	0	0	0	0	0	0	1	0	0	0	0	0	0
2021-04-21	10:40:00	Hera	Blijdorp	Outside	Jolanda	0	0	0	0	0	0	0	0	0	1	0	0	0	0	0
2021-04-21	11:00:00	Hera	Blijdorp	Outside	Jolanda	0	0	0	0	0	0	0	0	1	0	0	0	0	0	0
2021-04-21	11:20:00	Hera	Blijdorp	Outside	Jolanda	0	0	0	0	0	0	0	0	1	0	0	0	0	0	0
2021-04-21	11:40:00	Hera	Blijdorp	Outside	Jolanda	0	1	0	0	0	0	0	0	0	0	0	0	0	0	0
2021-04-21	12:30:00	Hera	Blijdorp	Outside	Jolanda	0	0	0	0	0	0	1	0	0	0	0	0	0	0	0
2021-04-21	12:50:00	Hera	Blijdorp	Outside	Jolanda	0	0	0	0	0	0	0	0	1	0	0	0	0	0	0
2021-04-21	13:10:00	Hera	Blijdorp	Outside	Jolanda	0	0	0	0	0	0	1	0	0	0	0	0	0	0	0
2021-04-21	13:30:00	Hera	Blijdorp	Inside	Jolanda	0	0	0	0	0	0	1	0	0	0	0	0	0	0	0
2021-04-21	13:50:00	Hera	Blijdorp	Inside	Jolanda	0	1	0	0	0	0	0	0	0	0	0	0	0	0	0
2021-04-21	14:10:00	Hera	Blijdorp	Outside	Jolanda	0	1	0	0	0	0	0	0	0	0	0	0	0	0	0
2021-04-21	14:30:00	Hera	Blijdorp	Outside	Jolanda	0	0	0	0	0	0	0	0	1	0	0	0	0	0	0
2021-04-21	14:50:00	Hera	Blijdorp	Outside	Jolanda	0	1	0	0	0	0	0	0	0	0	0	0	0	0	0
2021-04-22	09:05:00	Hera	Blijdorp	Outside	Jolanda									1
2021-04-22	09:25:00	Hera	Blijdorp	Outside	Jolanda									1
2021-04-22	09:45:00	Hera	Blijdorp	Outside	Jolanda									1
2021-04-22	10:05:00	Hera	Blijdorp	Outside	Jolanda						1			0
2021-04-22	10:25:00	Hera	Blijdorp	Outside	Jolanda									1
2021-04-22	10:45:00	Hera	Blijdorp	Outside	Jolanda									1
2021-04-22	11:05:00	Hera	Blijdorp	Outside	Jolanda									1
2021-04-22	11:25:00	Hera	Blijdorp	Outside	Jolanda									1
2021-04-22	12:05:00	Hera	Blijdorp	Outside	Jolanda									1
2021-04-22	12:25:00	Hera	Blijdorp	Outside	Jolanda							1		0
2021-04-22	12:45:00	Hera	Blijdorp	Outside	Jolanda									0			1
2021-04-22	13:05:00	Hera	Blijdorp	Outside	Jolanda									1
2021-04-22	13:25:00	Hera	Blijdorp	Outside	Jolanda									1
2021-04-22	13:45:00	Hera	Blijdorp	Outside	Jolanda									1
2021-04-22	14:05:00	Hera	Blijdorp	Inside	Jolanda							1		0
2021-04-22	14:25:00	Hera	Blijdorp	Outside	Jolanda							1		0
2021-04-23	09:05:00	Hera	Blijdorp	Outside	Jolanda									1
2021-04-23	09:25:00	Hera	Blijdorp	Outside	Jolanda							1		0
2021-04-23	09:45:00	Hera	Blijdorp	Outside	Jolanda									1
2021-04-23	10:05:00	Hera	Blijdorp	Outside	Jolanda									1
2021-04-23	10:25:00	Hera	Blijdorp	Outside	Jolanda									0			1
2021-04-23	10:45:00	Hera	Blijdorp	Outside	Jolanda									1
2021-04-23	11:05:00	Hera	Blijdorp	Outside	Jolanda									1
2021-04-23	11:25:00	Hera	Blijdorp	Outside	Jolanda									1
2021-04-23	12:45:00	Hera	Blijdorp	Outside	Jolanda				1					0
2021-04-23	13:05:00	Hera	Blijdorp	Outside	Jolanda									1
2021-04-23	13:25:00	Hera	Blijdorp	Outside	Jolanda									1
2021-04-23	13:45:00	Hera	Blijdorp	Outside	Jolanda									1
2021-04-23	14:05:00	Hera	Blijdorp	Outside	Jolanda									1
2021-04-23	14:25:00	Hera	Blijdorp	Outside	Jolanda									1
2021-04-23	14:45:00	Hera	Blijdorp	Outside	Jolanda									0			1
2021-04-23	15:05:00	Hera	Blijdorp	Outside	Jolanda		1							0
2021-04-26	08:55:00	Hera	Blijdorp	Outside	Jolanda									1
2021-04-26	09:15:00	Hera	Blijdorp	Outside	Jolanda									1
2021-04-26	09:35:00	Hera	Blijdorp	Outside	Jolanda				1					0
2021-04-26	09:55:00	Hera	Blijdorp	Outside	Jolanda									1
2021-04-26	10:15:00	Hera	Blijdorp	Outside	Jolanda									1
2021-04-26	10:35:00	Hera	Blijdorp	Outside	Jolanda							1		0
2021-04-26	10:55:00	Hera	Blijdorp	Outside	Jolanda		1							0
2021-04-26	11:15:00	Hera	Blijdorp	Outside	Jolanda									1
2021-04-26	12:05:00	Hera	Blijdorp	Outside	Jolanda							1		0
2021-04-26	12:25:00	Hera	Blijdorp	Outside	Jolanda									1
2021-04-26	12:45:00	Hera	Blijdorp	Outside	Jolanda									1
2021-04-26	13:05:00	Hera	Blijdorp	Outside	Jolanda							1		0
2021-04-26	13:25:00	Hera	Blijdorp	Outside	Jolanda				1					0
2021-04-26	13:45:00	Hera	Blijdorp	Outside	Jolanda									1
2021-04-26	14:05:00	Hera	Blijdorp	Outside	Jolanda									1
2021-04-26	14:25:00	Hera	Blijdorp	Outside	Jolanda									1
2021-04-27	08:55:00	Hera	Blijdorp	Inside	Jolanda									1
2021-04-27	09:15:00	Hera	Blijdorp	Outside	Jolanda									1
2021-04-27	09:35:00	Hera	Blijdorp	Outside	Jolanda				1					0
2021-04-27	09:55:00	Hera	Blijdorp	Outside	Jolanda									1
2021-04-27	10:15:00	Hera	Blijdorp	Outside	Jolanda		1							0
2021-04-27	10:35:00	Hera	Blijdorp	Outside	Jolanda				1					0
2021-04-27	10:55:00	Hera	Blijdorp	Outside	Jolanda				1					0
2021-04-27	11:15:00	Hera	Blijdorp	Outside	Jolanda							1		0
2021-04-27	12:05:00	Hera	Blijdorp	Outside	Jolanda									1
2021-04-27	12:25:00	Hera	Blijdorp	Outside	Jolanda									1
2021-04-27	12:45:00	Hera	Blijdorp	Inside	Jolanda					1				0
2021-04-27	13:05:00	Hera	Blijdorp	Outside	Jolanda									1
2021-04-27	13:25:00	Hera	Blijdorp	Outside	Jolanda									1
2021-04-27	13:45:00	Hera	Blijdorp	Inside	Jolanda				1					0
2021-04-27	14:05:00	Hera	Blijdorp	Outside	Jolanda		1							0
2021-04-27	14:25:00	Hera	Blijdorp	Inside	Jolanda									1
2021-04-28	09:05:00	Hera	Blijdorp	Outside	Jolanda									1
2021-04-28	09:25:00	Hera	Blijdorp	Outside	Jolanda									1
2021-04-28	09:45:00	Hera	Blijdorp	Outside	Jolanda									1
2021-04-28	10:05:00	Hera	Blijdorp	Outside	Jolanda									1
2021-04-28	10:25:00	Hera	Blijdorp	Outside	Jolanda				1					0
2021-04-28	10:45:00	Hera	Blijdorp	Outside	Jolanda									1
2021-04-28	11:05:00	Hera	Blijdorp	Outside	Jolanda									1
2021-04-28	11:25:00	Hera	Blijdorp	Outside	Jolanda									1
2021-04-28	12:05:00	Hera	Blijdorp	Outside	Jolanda			1						0
2021-04-28	12:25:00	Hera	Blijdorp	Outside	Jolanda									1
2021-04-28	12:45:00	Hera	Blijdorp	Outside	Jolanda									1
2021-04-28	13:05:00	Hera	Blijdorp	Outside	Jolanda									1
2021-04-28	13:25:00	Hera	Blijdorp	Outside	Jolanda									1
2021-04-28	13:45:00	Hera	Blijdorp	Outside	Jolanda									1
2021-04-28	14:05:00	Hera	Blijdorp	Outside	Jolanda									1
2021-04-28	14:25:00	Hera	Blijdorp	Outside	Jolanda									1
2021-04-29	09:05:00	Hera	Blijdorp	Inside	Jolanda									1
2021-04-29	09:25:00	Hera	Blijdorp	Inside	Jolanda									1
2021-04-29	09:45:00	Hera	Blijdorp	Inside	Jolanda									1
2021-04-29	10:05:00	Hera	Blijdorp	Inside	Jolanda						1			0
2021-04-29	10:25:00	Hera	Blijdorp	Inside	Jolanda									1
2021-04-29	10:45:00	Hera	Blijdorp	Inside	Jolanda									1
2021-04-29	11:05:00	Hera	Blijdorp	Inside	Jolanda									1
2021-04-29	11:25:00	Hera	Blijdorp	Inside	Jolanda									1
2021-04-29	12:05:00	Hera	Blijdorp	Inside	Jolanda									1
2021-04-29	12:25:00	Hera	Blijdorp	Inside	Jolanda									1
2021-04-29	12:45:00	Hera	Blijdorp	Inside	Jolanda									1
2021-04-29	13:05:00	Hera	Blijdorp	Inside	Jolanda									1
2021-04-29	13:25:00	Hera	Blijdorp	Inside	Jolanda									1
2021-04-29	13:45:00	Hera	Blijdorp	Inside	Jolanda					1				0
2021-04-29	14:05:00	Hera	Blijdorp	Inside	Jolanda									1
2021-04-29	14:25:00	Hera	Blijdorp	Inside	Jolanda									1
2021-04-30	09:05:00	Hera	Blijdorp	Outside	Jolanda									1
2021-04-30	09:25:00	Hera	Blijdorp	Outside	Jolanda									1
2021-04-30	09:45:00	Hera	Blijdorp	Outside	Jolanda									0			1
2021-04-30	10:05:00	Hera	Blijdorp	Outside	Jolanda									1
2021-04-30	10:25:00	Hera	Blijdorp	Outside	Jolanda					1				0
2021-04-30	10:45:00	Hera	Blijdorp	Outside	Jolanda							1		0
2021-04-30	11:05:00	Hera	Blijdorp	Outside	Jolanda		1							0
2021-04-30	11:25:00	Hera	Blijdorp	Outside	Jolanda				1					0
2021-04-30	12:05:00	Hera	Blijdorp	Outside	Jolanda									1
2021-04-30	12:25:00	Hera	Blijdorp	Inside	Jolanda				1					0
2021-04-30	12:45:00	Hera	Blijdorp	Inside	Jolanda									1
2021-04-30	13:05:00	Hera	Blijdorp	Inside	Jolanda									1
2021-04-30	13:25:00	Hera	Blijdorp	Inside	Jolanda									1
2021-04-30	13:45:00	Hera	Blijdorp	Inside	Jolanda							1		0
2021-04-30	14:05:00	Hera	Blijdorp	Inside	Jolanda		1							0
2021-04-30	14:25:00	Hera	Blijdorp	Inside	Jolanda									1
2021-05-03	09:05:00	Hera	Blijdorp	Outside	Jolanda							1		0
2021-05-03	09:25:00	Hera	Blijdorp	Outside	Jolanda									1
2021-05-03	09:45:00	Hera	Blijdorp	Outside	Jolanda					1				0
2021-05-03	10:05:00	Hera	Blijdorp	Outside	Jolanda									1
2021-05-03	10:25:00	Hera	Blijdorp	Outside	Jolanda									1
2021-05-03	10:45:00	Hera	Blijdorp	Outside	Jolanda									1
2021-05-03	11:05:00	Hera	Blijdorp	Outside	Jolanda									1
2021-05-03	11:25:00	Hera	Blijdorp	Outside	Jolanda							1		0
2021-05-03	12:05:00	Hera	Blijdorp	Outside	Jolanda									1
2021-05-03	12:25:00	Hera	Blijdorp	Outside	Jolanda									1
2021-05-03	13:30:00	Hera	Blijdorp	Outside	Jolanda									1
2021-05-03	13:50:00	Hera	Blijdorp	Inside	Jolanda				1					0
2021-05-03	14:10:00	Hera	Blijdorp	Inside	Jolanda						1			0
2021-05-03	14:30:00	Hera	Blijdorp	Inside	Jolanda							1		0
2021-05-03	14:50:00	Hera	Blijdorp	Inside	Jolanda				1					0
2021-05-03	15:10:00	Hera	Blijdorp	Inside	Jolanda									0			1
2021-05-04	09:00:00	Hera	Blijdorp	Inside	Jolanda									0			1
2021-05-04	09:20:00	Hera	Blijdorp	Inside	Jolanda									1
2021-05-04	09:40:00	Hera	Blijdorp	Inside	Jolanda									1
2021-05-04	10:00:00	Hera	Blijdorp	Inside	Jolanda									1
2021-05-04	10:20:00	Hera	Blijdorp	Inside	Jolanda									1
2021-05-04	10:40:00	Hera	Blijdorp	Inside	Jolanda					1				0
2021-05-04	11:00:00	Hera	Blijdorp	Inside	Jolanda		1							0
2021-05-04	11:20:00	Hera	Blijdorp	Inside	Jolanda									1
2021-05-04	12:00:00	Hera	Blijdorp	Inside	Jolanda									0	1
2021-05-04	12:20:00	Hera	Blijdorp	Inside	Jolanda				1					0
2021-05-04	12:40:00	Hera	Blijdorp	Inside	Jolanda				1					0
2021-05-04	13:00:00	Hera	Blijdorp	Inside	Jolanda							1		0
2021-05-04	13:20:00	Hera	Blijdorp	Inside	Jolanda									1
2021-05-04	13:40:00	Hera	Blijdorp	Inside	Jolanda									0			1
2021-05-04	14:00:00	Hera	Blijdorp	Inside	Jolanda		1							0
2021-05-04	14:20:00	Hera	Blijdorp	Inside	Jolanda		1							0
2021-05-05	09:15:00	Hera	Blijdorp	Inside	Jolanda									1
2021-05-05	09:35:00	Hera	Blijdorp	Inside	Jolanda							1		0
2021-05-05	09:55:00	Hera	Blijdorp	Inside	Jolanda									1
2021-05-05	10:15:00	Hera	Blijdorp	Inside	Jolanda							1		0
2021-05-05	10:35:00	Hera	Blijdorp	Inside	Jolanda									1
2021-05-05	10:55:00	Hera	Blijdorp	Inside	Jolanda									1
2021-05-05	11:15:00	Hera	Blijdorp	Inside	Jolanda		1							0
2021-05-05	11:35:00	Hera	Blijdorp	Inside	Jolanda									0	1
2021-05-05	12:05:00	Hera	Blijdorp	Inside	Jolanda									1
2021-05-05	12:25:00	Hera	Blijdorp	Outside	Jolanda									1
2021-05-05	12:45:00	Hera	Blijdorp	Inside	Jolanda									0	1
2021-05-05	13:05:00	Hera	Blijdorp	Outside	Jolanda									1
2021-05-05	13:25:00	Hera	Blijdorp	Inside	Jolanda				1					0
2021-05-05	13:45:00	Hera	Blijdorp	Inside	Jolanda									1
2021-05-05	14:05:00	Hera	Blijdorp	Outside	Jolanda					1				0
2021-05-05	14:25:00	Hera	Blijdorp	Inside	Jolanda									1
2021-05-06	09:15:00	Hera	Blijdorp	Outside	Jolanda									1
2021-05-06	09:35:00	Hera	Blijdorp	Outside	Jolanda					1				0
2021-05-06	09:55:00	Hera	Blijdorp	Outside	Jolanda									1
2021-05-06	10:15:00	Hera	Blijdorp	Outside	Jolanda									1
2021-05-06	10:35:00	Hera	Blijdorp	Outside	Jolanda				1					0
2021-05-06	10:55:00	Hera	Blijdorp	Outside	Jolanda									1
2021-05-06	11:15:00	Hera	Blijdorp	Outside	Jolanda									1
2021-05-06	11:35:00	Hera	Blijdorp	Outside	Jolanda				1					0
2021-05-06	12:00:00	Hera	Blijdorp	Inside	Jolanda				1					0
2021-05-06	12:20:00	Hera	Blijdorp	Outside	Jolanda				1					0
2021-05-06	12:40:00	Hera	Blijdorp	Outside	Jolanda					1				0
2021-05-06	13:00:00	Hera	Blijdorp	Inside	Jolanda							1		0
2021-05-06	13:20:00	Hera	Blijdorp	Outside	Jolanda									1
2021-05-06	13:40:00	Hera	Blijdorp	Outside	Jolanda									1
2021-05-06	14:00:00	Hera	Blijdorp	Outside	Jolanda							1		0
2021-05-06	14:20:00	Hera	Blijdorp	Inside	Jolanda		1							0
2021-05-10	09:00:00	Hera	Blijdorp	Inside	Jolanda									1
2021-05-10	09:20:00	Hera	Blijdorp	Inside	Jolanda									1
2021-05-10	09:40:00	Hera	Blijdorp	Inside	Jolanda									1
2021-05-10	10:00:00	Hera	Blijdorp	Outside	Jolanda									1
2021-05-10	10:20:00	Hera	Blijdorp	Inside	Jolanda									1
2021-05-10	10:40:00	Hera	Blijdorp	Outside	Jolanda									1
2021-05-10	11:00:00	Hera	Blijdorp	Outside	Jolanda		1							0
2021-05-10	11:20:00	Hera	Blijdorp	Outside	Jolanda									1
2021-05-10	12:00:00	Hera	Blijdorp	Outside	Jolanda									1
2021-05-10	12:20:00	Hera	Blijdorp	Outside	Jolanda									1
2021-05-10	12:40:00	Hera	Blijdorp	Outside	Jolanda					1				0
2021-05-10	13:00:00	Hera	Blijdorp	Outside	Jolanda									0			1
2021-05-10	13:20:00	Hera	Blijdorp	Outside	Jolanda									1
2021-05-10	13:40:00	Hera	Blijdorp	Inside	Jolanda									0						1	Unable to observe from the inside due to construction workers pouring a concrete floor
2021-05-10	14:00:00	Hera	Blijdorp	Outside	Jolanda									1
2021-05-10	14:20:00	Hera	Blijdorp	Outside	Jolanda									1
2021-05-12	10:00:00	Hera	Blijdorp	Outside	Jolanda							1		0
2021-05-12	10:20:00	Hera	Blijdorp	Outside	Jolanda									1
2021-05-12	10:40:00	Hera	Blijdorp	Outside	Jolanda									0			1
2021-05-12	11:00:00	Hera	Blijdorp	Outside	Jolanda					1				0
2021-05-12	11:20:00	Hera	Blijdorp	Outside	Jolanda									1
2021-05-12	11:40:00	Hera	Blijdorp	Outside	Jolanda									1
2021-05-12	12:00:00	Hera	Blijdorp	Outside	Jolanda				1					0
2021-05-12	12:20:00	Hera	Blijdorp	Outside	Jolanda									0			1
2021-05-12	12:40:00	Hera	Blijdorp	Outside	Jolanda							1		0
2021-05-12	13:00:00	Hera	Blijdorp	Outside	Jolanda									1
2021-05-12	13:20:00	Hera	Blijdorp	Outside	Jolanda									1
2021-05-12	13:40:00	Hera	Blijdorp	Outside	Jolanda							1		0
2021-05-13	10:00:00	Hera	Blijdorp	Outside	Jolanda							1		0
2021-05-13	10:20:00	Hera	Blijdorp	Outside	Jolanda									1
2021-05-13	10:40:00	Hera	Blijdorp	Outside	Jolanda									1
2021-05-13	11:00:00	Hera	Blijdorp	Outside	Jolanda					1				0
2021-05-13	11:20:00	Hera	Blijdorp	Outside	Jolanda					1				0
2021-05-13	11:40:00	Hera	Blijdorp	Outside	Jolanda									1
2021-05-13	12:00:00	Hera	Blijdorp	Outside	Jolanda									1
2021-05-13	12:20:00	Hera	Blijdorp	Outside	Jolanda									1
2021-05-13	12:40:00	Hera	Blijdorp	Outside	Jolanda							1		0
2021-05-13	13:00:00	Hera	Blijdorp	Outside	Jolanda							1		0
2021-05-13	13:20:00	Hera	Blijdorp	Outside	Jolanda				1					0
2021-05-13	13:40:00	Hera	Blijdorp	Outside	Jolanda									1
2021-05-13	14:00:00	Hera	Blijdorp	Outside	Jolanda									1
2021-05-13	14:20:00	Hera	Blijdorp	Outside	Jolanda									1
2021-05-14	09:45:00	Hera	Blijdorp	Outside	Jolanda									1
2021-05-14	10:05:00	Hera	Blijdorp	Outside	Jolanda									0			1
2021-05-14	10:25:00	Hera	Blijdorp	Outside	Jolanda									1
2021-05-14	10:45:00	Hera	Blijdorp	Outside	Jolanda									1
2021-05-14	11:05:00	Hera	Blijdorp	Outside	Jolanda									1
2021-05-14	11:25:00	Hera	Blijdorp	Outside	Jolanda				1					0
2021-05-14	11:45:00	Hera	Blijdorp	Outside	Jolanda									1
2021-05-14	12:00:00	Hera	Blijdorp	Outside	Jolanda									1
2021-05-14	12:20:00	Hera	Blijdorp	Outside	Jolanda				1					0
2021-05-14	12:40:00	Hera	Blijdorp	Outside	Jolanda					1				0
2021-05-14	13:00:00	Hera	Blijdorp	Outside	Jolanda									1
2021-05-14	13:20:00	Hera	Blijdorp	Outside	Jolanda									1
2021-05-19	09:20:00	Hera	Blijdorp	Outside	Jolanda									1
2021-05-19	09:40:00	Hera	Blijdorp	Outside	Jolanda									1
2021-05-19	10:00:00	Hera	Blijdorp	Outside	Jolanda									1
2021-05-19	10:20:00	Hera	Blijdorp	Outside	Jolanda									1
2021-05-19	10:40:00	Hera	Blijdorp	Outside	Jolanda							1		0
2021-05-19	11:00:00	Hera	Blijdorp	Outside	Jolanda									1
2021-05-19	11:20:00	Hera	Blijdorp	Outside	Jolanda									1
2021-05-19	11:40:00	Hera	Blijdorp	Outside	Jolanda							1		0
2021-05-19	12:00:00	Hera	Blijdorp	Outside	Jolanda									1
2021-05-19	12:20:00	Hera	Blijdorp	Outside	Jolanda				1					0
2021-05-19	12:40:00	Hera	Blijdorp	Outside	Jolanda				1					0
2021-05-19	13:24:00	Hera	Blijdorp	Outside	Jolanda									1
2021-05-19	13:44:00	Hera	Blijdorp	Outside	Jolanda									1
2021-05-21	09:45:00	Hera	Blijdorp	Outside	Jolanda									1
2021-05-21	10:05:00	Hera	Blijdorp	Inside	Jolanda							1		0
2021-05-21	10:25:00	Hera	Blijdorp	Inside	Jolanda									1
2021-05-21	10:45:00	Hera	Blijdorp	Inside	Jolanda									1
2021-05-21	11:05:00	Hera	Blijdorp	Inside	Jolanda									0			1
2021-05-21	11:25:00	Hera	Blijdorp	Outside	Jolanda									1
2021-05-21	11:45:00	Hera	Blijdorp	Outside	Jolanda				1					0
2021-05-21	12:00:00	Hera	Blijdorp	Outside	Jolanda									1
2021-05-21	12:20:00	Hera	Blijdorp	Inside	Jolanda									1
2021-05-21	12:40:00	Hera	Blijdorp	Outside	Jolanda				1					0
2021-05-21	13:00:00	Hera	Blijdorp	Outside	Jolanda									1
2021-05-21	13:20:00	Hera	Blijdorp	Outside	Jolanda									1
2021-05-21	13:40:00	Hera	Blijdorp	Outside	Jolanda									1
2021-05-21	14:00:00	Hera	Blijdorp	Outside	Jolanda									1
2021-05-25	10:00:00	Hera	Blijdorp	Inside	Jolanda									1
2021-05-25	10:20:00	Hera	Blijdorp	Inside	Jolanda							1		0
2021-05-25	10:40:00	Hera	Blijdorp	Outside	Jolanda									0						1
2021-05-25	11:00:00	Hera	Blijdorp	Outside	Jolanda									1
2021-05-25	11:20:00	Hera	Blijdorp	Outside	Jolanda									1
2021-05-25	11:40:00	Hera	Blijdorp	Outside	Jolanda									1
2021-05-26	09:10	Hera	Blijdorp	Outside	Jolanda					1				0
2021-05-26	09:30:00	Hera	Blijdorp	Outside	Jolanda									1
2021-05-26	09:50:00	Hera	Blijdorp	Outside	Jolanda									1
2021-05-26	10:10:00	Hera	Blijdorp	Outside	Jolanda					1				0
2021-05-26	10:30:00	Hera	Blijdorp	Outside	Jolanda									0			1
2021-05-26	10:50:00	Hera	Blijdorp	Outside	Jolanda									1
2021-05-26	11:30:00	Hera	Blijdorp	Outside	Jolanda									1
2021-05-26	11:50:00	Hera	Blijdorp	Outside	Jolanda									1
2021-05-26	12:00:00	Hera	Blijdorp	Outside	Jolanda									0	1
2021-05-26	12:20:00	Hera	Blijdorp	Outside	Jolanda									1
2021-05-26	12:40:00	Hera	Blijdorp	Outside	Jolanda									1
2021-05-26	13:00:00	Hera	Blijdorp	Outside	Jolanda							1		0
2021-05-26	13:20:00	Hera	Blijdorp	Outside	Jolanda					1				0
2021-06-01	09:40:00	Hera	Blijdorp	Outside	Jolanda									1
2021-06-01	10:04:00	Hera	Blijdorp	Outside	Jolanda									1
2021-06-01	10:24:00	Hera	Blijdorp	Outside	Jolanda									1
2021-06-01	10:44:00	Hera	Blijdorp	Outside	Jolanda									1
2021-06-01	11:04:00	Hera	Blijdorp	Outside	Jolanda									1
2021-06-01	11:24:00	Hera	Blijdorp	Outside	Jolanda									1
2021-06-01	11:44:00	Hera	Blijdorp	Outside	Jolanda						1			0
2021-06-01	12:10:00	Hera	Blijdorp	Outside	Jolanda					1				0
2021-06-01	12:47:00	Hera	Blijdorp	Outside	Jolanda									0
2021-06-01	13:07:00	Hera	Blijdorp	Outside	Jolanda									1
2021-06-01	13:27:00	Hera	Blijdorp	Outside	Jolanda									0	1
2021-06-01	13:47:00	Hera	Blijdorp	Outside	Jolanda							1		0
2021-06-01	14:07:00	Hera	Blijdorp	Outside	Jolanda									1
2021-06-01	14:27:00	Hera	Blijdorp	Inside	Jolanda									1
2021-06-01	14:47:00	Hera	Blijdorp	Outside	Jolanda					1				0
2021-06-02	08:55:00	Hera	Blijdorp	Outside	Jolanda									1
2021-06-02	09:15:00	Hera	Blijdorp	Outside	Jolanda									1
2021-06-02	09:35:00	Hera	Blijdorp	Outside	Jolanda									1
2021-06-02	09:55:00	Hera	Blijdorp	Outside	Jolanda									1
2021-06-02	10:15:00	Hera	Blijdorp	Outside	Jolanda									1
2021-06-02	10:35:00	Hera	Blijdorp	Outside	Jolanda									1
2021-06-02	10:55:00	Hera	Blijdorp	Outside	Jolanda									1
2021-06-02	11:15:00	Hera	Blijdorp	Outside	Jolanda									1
2021-06-02	12:00:00	Hera	Blijdorp	Outside	Jolanda				1					0
2021-06-02	12:20:00	Hera	Blijdorp	Outside	Jolanda									0		1
2021-06-02	12:40:00	Hera	Blijdorp	Outside	Jolanda									0			1
2021-06-02	13:00:00	Hera	Blijdorp	Outside	Jolanda									1
2021-06-02	13:20:00	Hera	Blijdorp	Outside	Jolanda									1
2021-06-02	13:40:00	Hera	Blijdorp	Outside	Jolanda									1
2021-06-03	09:00:00	Hera	Blijdorp	Outside	Jolanda							1		0
2021-06-03	09:20:00	Hera	Blijdorp	Outside	Jolanda									1
2021-06-03	09:40:00	Hera	Blijdorp	Outside	Jolanda									1
2021-06-03	10:00:00	Hera	Blijdorp	Outside	Jolanda									1
2021-06-03	10:20:00	Hera	Blijdorp	Outside	Jolanda									0		1
2021-06-03	10:40:00	Hera	Blijdorp	Outside	Jolanda									1
2021-06-03	11:00:00	Hera	Blijdorp	Outside	Jolanda									1
2021-06-03	11:20:00	Hera	Blijdorp	Outside	Jolanda									1
2021-06-03	12:00:00	Hera	Blijdorp	Outside	Jolanda							1		0
2021-06-03	12:20:00	Hera	Blijdorp	Outside	Jolanda									1
2021-06-03	12:40:00	Hera	Blijdorp	Outside	Jolanda									0			1
2021-06-03	13:00:00	Hera	Blijdorp	Outside	Jolanda									1
2021-06-03	13:20:00	Hera	Blijdorp	Outside	Jolanda				1					0
2021-06-03	13:40:00	Hera	Blijdorp	Outside	Jolanda									1
2021-06-03	14:00:00	Hera	Blijdorp	Inside	Jolanda									1
2021-06-03	14:20:00	Hera	Blijdorp	Inside	Jolanda							1		0
2021-06-07	09:25	Hera	Blijdorp	Outside	Jolanda									0			1
2021-06-07	09:45:00	Hera	Blijdorp	Outside	Jolanda									1
2021-06-07	10:05:00	Hera	Blijdorp	Outside	Jolanda					1				0
2021-06-07	10:25:00	Hera	Blijdorp	Outside	Jolanda					1				0
2021-06-07	10:45:00	Hera	Blijdorp	Outside	Jolanda					1				0
2021-06-07	11:05:00	Hera	Blijdorp	Outside	Jolanda									1
2021-06-07	11:25:00	Hera	Blijdorp	Outside	Jolanda									1
2021-06-07	11:45:00	Hera	Blijdorp	Inside	Jolanda									0						1	Unable to observe from the inside this day
2021-06-07	12:25:00	Hera	Blijdorp	Outside	Jolanda									1
2021-06-07	13:07:00	Hera	Blijdorp		Jolanda									0						1
2021-06-07	13:35:00	Hera	Blijdorp	Outside	Jolanda									1
2021-06-07	14:07:00	Hera	Blijdorp	Outside	Jolanda							1		0
2021-06-07	14:27:00	Hera	Blijdorp	Outside	Jolanda									1
2021-06-07	15:09:00	Hera	Blijdorp	Outside	Jolanda									1
2021-06-11	09:15:00	Hera	Blijdorp	Outside	Jolanda									1
2021-06-11	09:35:00	Hera	Blijdorp	Outside	Jolanda							1		0
2021-06-11	09:55:00	Hera	Blijdorp	Outside	Jolanda									1
2021-06-11	10:15:00	Hera	Blijdorp	Outside	Jolanda									1
2021-06-11	10:35:00	Hera	Blijdorp	Outside	Jolanda									0			1
2021-06-11	10:55:00	Hera	Blijdorp	Outside	Jolanda									1
2021-06-11	11:15:00	Hera	Blijdorp	Outside	Jolanda							1		0
2021-06-11	11:35:00	Hera	Blijdorp	Outside	Jolanda							1		0
2021-06-11	12:06:00	Hera	Blijdorp	Outside	Jolanda									1
2021-06-11	12:39:00	Hera	Blijdorp	Outside	Jolanda									1
2021-06-11	13:07:00	Hera	Blijdorp	Outside	Jolanda		1							0
2021-06-11	13:30:00	Hera	Blijdorp	Outside	Jolanda									0	1
2021-06-11	13:50:00	Hera	Blijdorp	Outside	Jolanda			1						0
					Total:	0	17	2	30	21	4	40	0	219	7	2	17	0	0	4
					Proportion:	0	0.0467033	0.00549451	0.0824176	0.0576923	0.010989	0.10989	0	0.601648	0.0192308	0.00549451	0.0467033	0	0	0.010989
2021-04-21	09:20:00	Milo	Blijdorp	Outside	Jolanda	0	0	0	0	0	0	0	0	1	0	0	0	0	0	0
2021-04-21	09:40:00	Milo	Blijdorp	Outside	Jolanda	0	0	0	1	0	0	0	0	0	0	0	0	0	0	0
2021-04-21	10:00:00	Milo	Blijdorp	Outside	Jolanda	0	0	0	0	0	0	0	0	1	0	0	0	0	0	0
2021-04-21	10:20:00	Milo	Blijdorp	Outside	Jolanda	0	0	0	0	0	0	0	0	1	0	0	0	0	0	0
2021-04-21	10:40:00	Milo	Blijdorp	Outside	Jolanda	0	0	0	1	0	0	0	0	0	0	0	0	0	0	0
2021-04-21	11:00:00	Milo	Blijdorp	Outside	Jolanda	0	0	0	0	0	0	1	0	0	0	0	0	0	0	0
2021-04-21	11:20:00	Milo	Blijdorp	Outside	Jolanda	0	0	0	1	0	0	0	0	0	0	0	0	0	0	0
2021-04-21	11:40:00	Milo	Blijdorp	Outside	Jolanda	0	0	0	0	0	0	0	0	1	0	0	0	0	0	0
2021-04-21	12:30:00	Milo	Blijdorp	Outside	Jolanda	0	0	0	0	0	0	0	0	1	0	0	0	0	0	0
2021-04-21	12:50:00	Milo	Blijdorp	Outside	Jolanda	0	0	0	0	0	0	0	0	1	0	0	0	0	0	0
2021-04-21	13:10:00	Milo	Blijdorp	Outside	Jolanda	0	0	0	0	0	0	1	0	0	0	0	0	0	0	0
2021-04-21	13:30:00	Milo	Blijdorp	Inside	Jolanda	0	0	0	0	0	0	0	0	0	0	1	0	0	0	0
2021-04-21	13:50:00	Milo	Blijdorp	Inside	Jolanda	0	0	0	1	0	0	0	0	0	0	0	0	0	0	0
2021-04-21	14:10:00	Milo	Blijdorp	Outside	Jolanda	0	0	0	0	1	0	0	0	0	0	0	0	0	0	0
2021-04-21	14:30:00	Milo	Blijdorp	Outside	Jolanda	0	0	0	0	0	0	0	0	1	0	0	0	0	0	0
2021-04-21	14:50:00	Milo	Blijdorp	Outside	Jolanda	0	0	0	0	0	0	1	0	0	0	0	0	0	0	0
2021-04-22	09:05:00	Milo	Blijdorp	Outside	Jolanda									1
2021-04-22	09:25:00	Milo	Blijdorp	Outside	Jolanda							1		0
2021-04-22	09:45:00	Milo	Blijdorp	Outside	Jolanda									1
2021-04-22	10:05:00	Milo	Blijdorp	Outside	Jolanda									1
2021-04-22	10:25:00	Milo	Blijdorp	Outside	Jolanda									1
2021-04-22	10:45:00	Milo	Blijdorp	Outside	Jolanda				1					0
2021-04-22	11:05:00	Milo	Blijdorp	Outside	Jolanda									0			1
2021-04-22	11:25:00	Milo	Blijdorp	Outside	Jolanda		1							0
2021-04-22	12:05:00	Milo	Blijdorp	Outside	Jolanda							1		0
2021-04-22	12:25:00	Milo	Blijdorp	Outside	Jolanda							1		0
2021-04-22	12:45:00	Milo	Blijdorp	Outside	Jolanda				1					0
2021-04-22	13:05:00	Milo	Blijdorp	Outside	Jolanda									1
2021-04-22	13:25:00	Milo	Blijdorp	Outside	Jolanda									1
2021-04-22	13:45:00	Milo	Blijdorp	Outside	Jolanda							1		0
2021-04-22	14:05:00	Milo	Blijdorp	Outside	Jolanda									1
2021-04-22	14:25:00	Milo	Blijdorp	Outside	Jolanda							1		0
2021-04-23	09:05:00	Milo	Blijdorp	Outside	Jolanda							1		0
2021-04-23	09:25:00	Milo	Blijdorp	Outside	Jolanda					1				0
2021-04-23	09:45:00	Milo	Blijdorp	Outside	Jolanda									1
2021-04-23	10:05:00	Milo	Blijdorp	Outside	Jolanda									1
2021-04-23	10:25:00	Milo	Blijdorp	Outside	Jolanda							1		0
2021-04-23	10:45:00	Milo	Blijdorp	Outside	Jolanda					1				0
2021-04-23	11:05:00	Milo	Blijdorp	Outside	Jolanda							1		0
2021-04-23	11:25:00	Milo	Blijdorp	Outside	Jolanda									1
2021-04-23	12:45:00	Milo	Blijdorp	Outside	Jolanda							1		0			1
2021-04-23	13:05:00	Milo	Blijdorp	Outside	Jolanda			1						0
2021-04-23	13:25:00	Milo	Blijdorp	Outside	Jolanda									1
2021-04-23	13:45:00	Milo	Blijdorp	Outside	Jolanda									1
2021-04-23	14:05:00	Milo	Blijdorp	Outside	Jolanda									0			1
2021-04-23	14:25:00	Milo	Blijdorp	Outside	Jolanda							1		0
2021-04-23	14:45:00	Milo	Blijdorp	Outside	Jolanda									0					1
2021-04-23	15:05:00	Milo	Blijdorp	Outside	Jolanda									1
2021-04-26	08:55:00	Milo	Blijdorp	Outside	Jolanda									1
2021-04-26	09:15:00	Milo	Blijdorp	Outside	Jolanda							1		0
2021-04-26	09:35:00	Milo	Blijdorp	Outside	Jolanda									1
2021-04-26	09:55:00	Milo	Blijdorp	Outside	Jolanda		1							0
2021-04-26	10:15:00	Milo	Blijdorp	Outside	Jolanda									0				1
2021-04-26	10:35:00	Milo	Blijdorp	Outside	Jolanda									1
2021-04-26	10:55:00	Milo	Blijdorp	Outside	Jolanda									0			1
2021-04-26	11:15:00	Milo	Blijdorp	Outside	Jolanda							1		0
2021-04-26	12:05:00	Milo	Blijdorp	Outside	Jolanda				1					0
2021-04-26	12:25:00	Milo	Blijdorp	Outside	Jolanda									1
2021-04-26	12:45:00	Milo	Blijdorp	Outside	Jolanda									0			1
2021-04-26	13:05:00	Milo	Blijdorp	Outside	Jolanda				1					0
2021-04-26	13:25:00	Milo	Blijdorp	Outside	Jolanda				1					0
2021-04-26	13:45:00	Milo	Blijdorp	Outside	Jolanda									1
2021-04-26	14:05:00	Milo	Blijdorp	Outside	Jolanda									1
2021-04-26	14:25:00	Milo	Blijdorp	Outside	Jolanda							1		0
2021-04-27	08:55:00	Milo	Blijdorp	Inside	Jolanda									1
2021-04-27	09:15:00	Milo	Blijdorp	Outside	Jolanda									1
2021-04-27	09:35:00	Milo	Blijdorp	Outside	Jolanda									1
2021-04-27	09:55:00	Milo	Blijdorp	Outside	Jolanda							1		0
2021-04-27	10:15:00	Milo	Blijdorp	Outside	Jolanda				1					0
2021-04-27	10:35:00	Milo	Blijdorp	Outside	Jolanda									1
2021-04-27	10:55:00	Milo	Blijdorp	Outside	Jolanda				1					0
2021-04-27	11:15:00	Milo	Blijdorp	Outside	Jolanda									1
2021-04-27	12:05:00	Milo	Blijdorp	Outside	Jolanda			1						0
2021-04-27	12:25:00	Milo	Blijdorp	Outside	Jolanda									0			1
2021-04-27	12:45:00	Milo	Blijdorp	Inside	Jolanda					1				0
2021-04-27	13:05:00	Milo	Blijdorp	Outside	Jolanda			1						0
2021-04-27	13:25:00	Milo	Blijdorp	Outside	Jolanda				1					0
2021-04-27	13:45:00	Milo	Blijdorp	Inside	Jolanda				1					0
2021-04-27	14:05:00	Milo	Blijdorp	Outside	Jolanda							1		0
2021-04-27	14:25:00	Milo	Blijdorp	Inside	Jolanda					1				0
2021-04-28	09:05:00	Milo	Blijdorp	Outside	Jolanda									1
2021-04-28	09:25:00	Milo	Blijdorp	Outside	Jolanda									1
2021-04-28	09:45:00	Milo	Blijdorp	Outside	Jolanda									1
2021-04-28	10:05:00	Milo	Blijdorp	Outside	Jolanda							1		0
2021-04-28	10:25:00	Milo	Blijdorp	Outside	Jolanda				1					0
2021-04-28	10:45:00	Milo	Blijdorp	Outside	Jolanda									1
2021-04-28	11:05:00	Milo	Blijdorp	Outside	Jolanda		1							0
2021-04-28	11:25:00	Milo	Blijdorp	Outside	Jolanda									1
2021-04-28	12:05:00	Milo	Blijdorp	Outside	Jolanda									1
2021-04-28	12:25:00	Milo	Blijdorp	Outside	Jolanda									1
2021-04-28	12:45:00	Milo	Blijdorp	Outside	Jolanda									1
2021-04-28	13:05:00	Milo	Blijdorp	Outside	Jolanda				1					0
2021-04-28	13:25:00	Milo	Blijdorp	Outside	Jolanda									1
2021-04-28	13:45:00	Milo	Blijdorp	Outside	Jolanda				1					0
2021-04-28	14:05:00	Milo	Blijdorp	Outside	Jolanda				1					0
2021-04-28	14:25:00	Milo	Blijdorp	Outside	Jolanda							1		0
2021-04-29	09:05:00	Milo	Blijdorp	Inside	Jolanda									1
2021-04-29	09:25:00	Milo	Blijdorp	Inside	Jolanda									1
2021-04-29	09:45:00	Milo	Blijdorp	Inside	Jolanda									0			1
2021-04-29	10:05:00	Milo	Blijdorp	Inside	Jolanda									1
2021-04-29	10:25:00	Milo	Blijdorp	Inside	Jolanda									1
2021-04-29	10:45:00	Milo	Blijdorp	Inside	Jolanda									1
2021-04-29	11:05:00	Milo	Blijdorp	Inside	Jolanda									0		1
2021-04-29	11:25:00	Milo	Blijdorp	Inside	Jolanda									1
2021-04-29	12:05:00	Milo	Blijdorp	Inside	Jolanda		1							0
2021-04-29	12:25:00	Milo	Blijdorp	Inside	Jolanda		1							0
2021-04-29	12:45:00	Milo	Blijdorp	Inside	Jolanda									0		1
2021-04-29	13:05:00	Milo	Blijdorp	Inside	Jolanda									1
2021-04-29	13:25:00	Milo	Blijdorp	Inside	Jolanda									1
2021-04-29	13:45:00	Milo	Blijdorp	Inside	Jolanda					1				0
2021-04-29	14:05:00	Milo	Blijdorp	Inside	Jolanda									1
2021-04-29	14:25:00	Milo	Blijdorp	Inside	Jolanda									0	1
2021-04-30	09:05:00	Milo	Blijdorp	Outside	Jolanda									1
2021-04-30	09:25:00	Milo	Blijdorp	Outside	Jolanda									1
2021-04-30	09:45:00	Milo	Blijdorp	Outside	Jolanda							1		0
2021-04-30	10:05:00	Milo	Blijdorp		Jolanda									0						1
2021-04-30	10:25:00	Milo	Blijdorp	Outside	Jolanda							1		0
2021-04-30	10:45:00	Milo	Blijdorp	Outside	Jolanda		1							0
2021-04-30	11:05:00	Milo	Blijdorp	Outside	Jolanda									0		1
2021-04-30	11:25:00	Milo	Blijdorp	Outside	Jolanda				1					0
2021-04-30	12:05:00	Milo	Blijdorp	Outside	Jolanda									1
2021-04-30	12:25:00	Milo	Blijdorp	Inside	Jolanda				1					0
2021-04-30	12:45:00	Milo	Blijdorp	Inside	Jolanda				1					0
2021-04-30	13:05:00	Milo	Blijdorp	Inside	Jolanda									1
2021-04-30	13:25:00	Milo	Blijdorp	Inside	Jolanda									0	1
2021-04-30	13:45:00	Milo	Blijdorp	Inside	Jolanda							1		0
2021-04-30	14:05:00	Milo	Blijdorp	Inside	Jolanda		1							0
2021-04-30	14:25:00	Milo	Blijdorp	Inside	Jolanda				1					0
2021-05-03	09:05:00	Milo	Blijdorp	Outside	Jolanda									1
2021-05-03	09:25:00	Milo	Blijdorp	Outside	Jolanda									1
2021-05-03	09:45:00	Milo	Blijdorp	Outside	Jolanda				1					0
2021-05-03	10:05:00	Milo	Blijdorp	Outside	Jolanda									0	1
2021-05-03	10:25:00	Milo	Blijdorp	Outside	Jolanda									1
2021-05-03	10:45:00	Milo	Blijdorp	Outside	Jolanda									1
2021-05-03	11:05:00	Milo	Blijdorp	Outside	Jolanda				1					0
2021-05-03	11:25:00	Milo	Blijdorp	Outside	Jolanda									0			1
2021-05-03	12:05:00	Milo	Blijdorp	Outside	Jolanda									1
2021-05-03	12:25:00	Milo	Blijdorp	Outside	Jolanda									1
2021-05-03	13:30:00	Milo	Blijdorp	Outside	Jolanda									1
2021-05-03	13:50:00	Milo	Blijdorp	Inside	Jolanda				1					0
2021-05-03	14:10:00	Milo	Blijdorp	Inside	Jolanda							1		0
2021-05-03	14:30:00	Milo	Blijdorp	Inside	Jolanda							1		0
2021-05-03	14:50:00	Milo	Blijdorp	Inside	Jolanda				1					0
2021-05-03	15:10:00	Milo	Blijdorp	Inside	Jolanda				1					0
2021-05-04	09:00:00	Milo	Blijdorp	Inside	Jolanda									1
2021-05-04	09:20:00	Milo	Blijdorp	Inside	Jolanda									1
2021-05-04	09:40:00	Milo	Blijdorp	Inside	Jolanda							1		0
2021-05-04	10:00:00	Milo	Blijdorp	Inside	Jolanda									1
2021-05-04	10:20:00	Milo	Blijdorp	Inside	Jolanda									1
2021-05-04	10:40:00	Milo	Blijdorp	Inside	Jolanda				1					0
2021-05-04	11:00:00	Milo	Blijdorp	Inside	Jolanda									1
2021-05-04	11:20:00	Milo	Blijdorp	Inside	Jolanda									1
2021-05-04	12:00:00	Milo	Blijdorp	Inside	Jolanda									0	1
2021-05-04	12:20:00	Milo	Blijdorp	Inside	Jolanda				1					0
2021-05-04	12:40:00	Milo	Blijdorp	Inside	Jolanda				1					0
2021-05-04	13:00:00	Milo	Blijdorp	Inside	Jolanda									0			1
2021-05-04	13:20:00	Milo	Blijdorp	Inside	Jolanda									1
2021-05-04	13:40:00	Milo	Blijdorp	Inside	Jolanda									1
2021-05-04	14:00:00	Milo	Blijdorp	Inside	Jolanda									1
2021-05-04	14:20:00	Milo	Blijdorp	Inside	Jolanda									1
2021-05-05	09:15:00	Milo	Blijdorp	Inside	Jolanda									1
2021-05-05	09:35:00	Milo	Blijdorp	Inside	Jolanda									0			1
2021-05-05	09:55:00	Milo	Blijdorp	Inside	Jolanda									1
2021-05-05	10:15:00	Milo	Blijdorp	Inside	Jolanda					1				0
2021-05-05	10:35:00	Milo	Blijdorp	Inside	Jolanda									1
2021-05-05	10:55:00	Milo	Blijdorp	Inside	Jolanda									1
2021-05-05	11:15:00	Milo	Blijdorp	Inside	Jolanda									1
2021-05-05	11:35:00	Milo	Blijdorp	Inside	Jolanda									1
2021-05-05	12:05:00	Milo	Blijdorp	Inside	Jolanda									1
2021-05-05	12:25:00	Milo	Blijdorp	Outside	Jolanda									1
2021-05-05	12:45:00	Milo	Blijdorp	Inside	Jolanda							1		0
2021-05-05	13:05:00	Milo	Blijdorp	Outside	Jolanda									1
2021-05-05	13:25:00	Milo	Blijdorp	Inside	Jolanda							1		0
2021-05-05	13:45:00	Milo	Blijdorp	Inside	Jolanda									0		1
2021-05-05	14:05:00	Milo	Blijdorp	Outside	Jolanda					1				0
2021-05-05	14:25:00	Milo	Blijdorp	Inside	Jolanda									0		1
2021-05-06	09:15:00	Milo	Blijdorp	Outside	Jolanda									1
2021-05-06	09:35:00	Milo	Blijdorp	Outside	Jolanda									1
2021-05-06	09:55:00	Milo	Blijdorp	Outside	Jolanda							1		0
2021-05-06	10:15:00	Milo	Blijdorp	Outside	Jolanda							1		0
2021-05-06	10:35:00	Milo	Blijdorp	Outside	Jolanda					1				0
2021-05-06	10:55:00	Milo	Blijdorp	Outside	Jolanda									1
2021-05-06	11:15:00	Milo	Blijdorp	Outside	Jolanda									1
2021-05-06	11:35:00	Milo	Blijdorp	Outside	Jolanda				1					0
2021-05-06	12:00:00	Milo	Blijdorp	Inside	Jolanda									0			1
2021-05-06	12:20:00	Milo	Blijdorp	Outside	Jolanda									1
2021-05-06	12:40:00	Milo	Blijdorp	Outside	Jolanda									1
2021-05-06	13:00:00	Milo	Blijdorp	Inside	Jolanda		1							0
2021-05-06	13:20:00	Milo	Blijdorp	Inside	Jolanda									1
2021-05-06	13:40:00	Milo	Blijdorp	Outside	Jolanda				1					0
2021-05-06	14:00:00	Milo	Blijdorp	Outside	Jolanda									1
2021-05-06	14:20:00	Milo	Blijdorp	Inside	Jolanda									1
2021-05-10	09:00:00	Milo	Blijdorp	Inside	Jolanda									1
2021-05-10	09:20:00	Milo	Blijdorp	Inside	Jolanda									1
2021-05-10	09:40:00	Milo	Blijdorp	Inside	Jolanda									1
2021-05-10	10:00:00	Milo	Blijdorp	Outside	Jolanda							1		0
2021-05-10	10:20:00	Milo	Blijdorp	Inside	Jolanda									0			1
2021-05-10	10:40:00	Milo	Blijdorp	Outside	Jolanda		1							0
2021-05-10	11:00:00	Milo	Blijdorp	Outside	Jolanda									1
2021-05-10	11:20:00	Milo	Blijdorp	Outside	Jolanda									1
2021-05-10	12:00:00	Milo	Blijdorp	Outside	Jolanda									1
2021-05-10	12:20:00	Milo	Blijdorp	Outside	Jolanda									1
2021-05-10	12:40:00	Milo	Blijdorp	Outside	Jolanda				1					0
2021-05-10	13:00:00	Milo	Blijdorp	Outside	Jolanda					1				0
2021-05-10	13:20:00	Milo	Blijdorp	Outside	Jolanda				1					0
2021-05-10	13:40:00	Milo	Blijdorp	Inside	Jolanda									0						1	Unable to observe from the inside due to construction workers pouring a concrete floor
2021-05-10	14:00:00	Milo	Blijdorp	Outside	Jolanda									1
2021-05-10	14:20:00	Milo	Blijdorp	Outside	Jolanda							1		0
2021-05-12	10:00:00	Milo	Blijdorp	Outside	Jolanda			1						0
2021-05-12	10:20:00	Milo	Blijdorp	Outside	Jolanda		1							0
2021-05-12	10:40:00	Milo	Blijdorp	Outside	Jolanda							1		0
2021-05-12	11:00:00	Milo	Blijdorp	Outside	Jolanda				1					0
2021-05-12	11:20:00	Milo	Blijdorp	Outside	Jolanda				1					0
2021-05-12	11:40:00	Milo	Blijdorp	Outside	Jolanda		1							0
2021-05-12	12:00:00	Milo	Blijdorp	Outside	Jolanda				1					0
2021-05-12	12:20:00	Milo	Blijdorp	Outside	Jolanda					1				0
2021-05-12	12:40:00	Milo	Blijdorp	Outside	Jolanda							1		0
2021-05-12	13:00:00	Milo	Blijdorp	Outside	Jolanda				1					0
2021-05-12	13:20:00	Milo	Blijdorp	Outside	Jolanda									1
2021-05-12	13:40:00	Milo	Blijdorp	Outside	Jolanda							1		0
2021-05-13	10:00:00	Milo	Blijdorp	Outside	Jolanda							1		0
2021-05-13	10:20:00	Milo	Blijdorp	Inside	Jolanda									0						1	Unable to observe from the inside due to a the drying of a concrete floor
2021-05-13	10:40:00	Milo	Blijdorp	Outside	Jolanda									1
2021-05-13	11:00:00	Milo	Blijdorp	Outside	Jolanda									0			1
2021-05-13	11:20:00	Milo	Blijdorp	Outside	Jolanda							1		0
2021-05-13	11:40:00	Milo	Blijdorp	Outside	Jolanda				1					0
2021-05-13	12:00:00	Milo	Blijdorp	Outside	Jolanda									1
2021-05-13	12:20:00	Milo	Blijdorp	Outside	Jolanda									0			1
2021-05-13	12:40:00	Milo	Blijdorp	Outside	Jolanda							1		0
2021-05-13	13:00:00	Milo	Blijdorp	Outside	Jolanda				1					0
2021-05-13	13:20:00	Milo	Blijdorp	Outside	Jolanda							1		0
2021-05-13	13:40:00	Milo	Blijdorp	Outside	Jolanda									1
2021-05-13	14:00:00	Milo	Blijdorp	Outside	Jolanda					1				0
2021-05-13	14:20:00	Milo	Blijdorp	Outside	Jolanda									1
2021-05-14	09:45:00	Milo	Blijdorp	Outside	Jolanda									1
2021-05-14	10:05:00	Milo	Blijdorp	Outside	Jolanda									1
2021-05-14	10:25:00	Milo	Blijdorp	Outside	Jolanda									1
2021-05-14	10:45:00	Milo	Blijdorp	Outside	Jolanda			1						0
2021-05-14	11:05:00	Milo	Blijdorp	Outside	Jolanda				1					0
2021-05-14	11:25:00	Milo	Blijdorp	Outside	Jolanda				1					0
2021-05-14	11:45:00	Milo	Blijdorp	Outside	Jolanda							1		0
2021-05-14	12:00:00	Milo	Blijdorp	Outside	Jolanda							1		0
2021-05-14	12:20:00	Milo	Blijdorp	Outside	Jolanda							1		0
2021-05-14	12:40:00	Milo	Blijdorp	Outside	Jolanda							1		0
2021-05-14	13:00:00	Milo	Blijdorp	Outside	Jolanda							1		0
2021-05-14	13:20:00	Milo	Blijdorp	Outside	Jolanda							1		0
2021-05-19	09:20:00	Milo	Blijdorp	Outside	Jolanda							1		0
2021-05-19	09:40:00	Milo	Blijdorp	Outside	Jolanda				1					0
2021-05-19	10:00:00	Milo	Blijdorp	Outside	Jolanda									1
2021-05-19	10:20:00	Milo	Blijdorp	Outside	Jolanda							1		0
2021-05-19	10:40:00	Milo	Blijdorp	Outside	Jolanda					1				0
2021-05-19	11:00:00	Milo	Blijdorp	Outside	Jolanda				1					0
2021-05-19	11:20:00	Milo	Blijdorp	Outside	Jolanda							1		0
2021-05-19	11:40:00	Milo	Blijdorp	Outside	Jolanda								1	0
2021-05-19	12:00:00	Milo	Blijdorp	Outside	Jolanda					1				0
2021-05-19	12:20:00	Milo	Blijdorp	Outside	Jolanda				1					0
2021-05-19	12:40:00	Milo	Blijdorp	Outside	Jolanda						1			0
2021-05-19	13:24:00	Milo	Blijdorp	Outside	Jolanda									1
2021-05-19	13:44:00	Milo	Blijdorp	Outside	Jolanda									1
2021-05-21	09:45:00	Milo	Blijdorp	Outside	Jolanda							1		0
2021-05-21	10:05:00	Milo	Blijdorp	Inside	Jolanda		1							0
2021-05-21	10:25:00	Milo	Blijdorp	Inside	Jolanda					1				0
2021-05-21	10:45:00	Milo	Blijdorp	Inside	Jolanda									0		1
2021-05-21	11:05:00	Milo	Blijdorp	Inside	Jolanda		1							0
2021-05-21	11:25:00	Milo	Blijdorp	Outside	Jolanda									1
2021-05-21	11:45:00	Milo	Blijdorp	Outside	Jolanda				1					0
2021-05-21	12:00:00	Milo	Blijdorp	Outside	Jolanda							1		0
2021-05-21	12:20:00	Milo	Blijdorp	Inside	Jolanda									1
2021-05-21	12:40:00	Milo	Blijdorp	Outside	Jolanda				1					0
2021-05-21	13:00:00	Milo	Blijdorp	Outside	Jolanda									0			1
2021-05-21	13:20:00	Milo	Blijdorp	Outside	Jolanda									1
2021-05-21	13:40:00	Milo	Blijdorp	Outside	Jolanda									1
2021-05-21	14:00:00	Milo	Blijdorp	Outside	Jolanda							1		0
2021-05-25	10:00:00	Milo	Blijdorp	Inside	Jolanda					1				0
2021-05-25	10:20:00	Milo	Blijdorp	Inside	Jolanda					1				0
2021-05-25	10:40:00	Milo	Blijdorp	Outside	Jolanda				1					0
2021-05-25	11:00:00	Milo	Blijdorp	Outside	Jolanda				1					0
2021-05-25	11:20:00	Milo	Blijdorp	Outside	Jolanda									1
2021-05-25	11:40:00	Milo	Blijdorp	Outside	Jolanda									1
2021-05-26	09:10	Milo	Blijdorp	Outside	Jolanda				1					0
2021-05-26	09:30:00	Milo	Blijdorp	Outside	Jolanda		1							0
2021-05-26	09:50:00	Milo	Blijdorp	Outside	Jolanda									1
2021-05-26	10:10:00	Milo	Blijdorp	Outside	Jolanda							1		0
2021-05-26	10:30:00	Milo	Blijdorp	Outside	Jolanda							1		0
2021-05-26	10:50:00	Milo	Blijdorp	Outside	Jolanda									1
2021-05-26	11:30:00	Milo	Blijdorp	Outside	Jolanda									1
2021-05-26	11:50:00	Milo	Blijdorp	Outside	Jolanda									1
2021-05-26	12:00:00	Milo	Blijdorp	Outside	Jolanda									1
2021-05-26	12:20:00	Milo	Blijdorp	Outside	Jolanda									1
2021-05-26	12:40:00	Milo	Blijdorp	Outside	Jolanda							1		0
2021-05-26	13:00:00	Milo	Blijdorp	Outside	Jolanda									1
2021-05-26	13:20:00	Milo	Blijdorp	Outside	Jolanda				1					0
2021-06-01	09:40:00	Milo	Blijdorp	Outside	Jolanda									1
2021-06-01	10:04:00	Milo	Blijdorp	Outside	Jolanda							1		0
2021-06-01	10:24:00	Milo	Blijdorp	Outside	Jolanda									0			1
2021-06-01	10:44:00	Milo	Blijdorp	Outside	Jolanda									1
2021-06-01	11:04:00	Milo	Blijdorp	Outside	Jolanda									1
2021-06-01	11:24:00	Milo	Blijdorp	Outside	Jolanda									1
2021-06-01	11:44:00	Milo	Blijdorp	Outside	Jolanda							1		0
2021-06-01	12:10:00	Milo	Blijdorp	Outside	Jolanda					1				0
2021-06-01	12:47:00	Milo	Blijdorp	Outside	Jolanda							1		0
2021-06-01	13:07:00	Milo	Blijdorp	Outside	Jolanda							1		0
2021-06-01	13:27:00	Milo	Blijdorp	Outside	Jolanda									0			1
2021-06-01	13:47:00	Milo	Blijdorp	Outside	Jolanda							1		0
2021-06-01	14:07:00	Milo	Blijdorp	Outside	Jolanda									1
2021-06-01	14:27:00	Milo	Blijdorp	Inside	Jolanda							1		0
2021-06-01	14:47:00	Milo	Blijdorp	Outside	Jolanda				1					0
2021-06-02	08:55:00	Milo	Blijdorp	Outside	Jolanda							1		0
2021-06-02	09:15:00	Milo	Blijdorp	Outside	Jolanda				1					0
2021-06-02	09:35:00	Milo	Blijdorp	Outside	Jolanda							1		0
2021-06-02	09:55:00	Milo	Blijdorp	Outside	Jolanda							1		0
2021-06-02	10:15:00	Milo	Blijdorp	Outside	Jolanda						1			0
2021-06-02	10:35:00	Milo	Blijdorp	Outside	Jolanda							1		0
2021-06-02	10:55:00	Milo	Blijdorp	Outside	Jolanda									1
2021-06-02	11:15:00	Milo	Blijdorp	Outside	Jolanda									1
2021-06-02	12:00:00	Milo	Blijdorp	Outside	Jolanda						1			0
2021-06-02	12:20:00	Milo	Blijdorp	Outside	Jolanda									0			1
2021-06-02	12:40:00	Milo	Blijdorp	Outside	Jolanda							1		0
2021-06-02	13:00:00	Milo	Blijdorp	Outside	Jolanda							1		0
2021-06-02	13:20:00	Milo	Blijdorp	Outside	Jolanda									1
2021-06-02	13:40:00	Milo	Blijdorp	Outside	Jolanda		1							0
2021-06-03	09:00:00	Milo	Blijdorp	Outside	Jolanda							1		0
2021-06-03	09:20:00	Milo	Blijdorp	Outside	Jolanda							1		0
2021-06-03	09:40:00	Milo	Blijdorp	Outside	Jolanda				1					0
2021-06-03	10:00:00	Milo	Blijdorp	Outside	Jolanda							1		0
2021-06-03	10:20:00	Milo	Blijdorp	Outside	Jolanda									0		1
2021-06-03	10:40:00	Milo	Blijdorp	Outside	Jolanda									1
2021-06-03	11:00:00	Milo	Blijdorp	Outside	Jolanda		1							0
2021-06-03	11:20:00	Milo	Blijdorp	Outside	Jolanda									1
2021-06-03	12:00:00	Milo	Blijdorp	Outside	Jolanda									0			1
2021-06-03	12:20:00	Milo	Blijdorp	Outside	Jolanda									0			1
2021-06-03	12:40:00	Milo	Blijdorp	Outside	Jolanda				1					0
2021-06-03	13:00:00	Milo	Blijdorp	Outside	Jolanda									0			1
2021-06-03	13:20:00	Milo	Blijdorp	Outside	Jolanda									0	1
2021-06-03	13:40:00	Milo	Blijdorp	Outside	Jolanda				1					0
2021-06-03	14:00:00	Milo	Blijdorp	Inside	Jolanda				1					0
2021-06-03	14:20:00	Milo	Blijdorp	Inside	Jolanda				1					0
2021-06-07	09:25	Milo	Blijdorp	Outside	Jolanda				1					0
2021-06-07	09:45	Milo	Blijdorp	Outside	Jolanda					1				0
2021-06-07	10:05:00	Milo	Blijdorp	Outside	Jolanda									0			1
2021-06-07	10:25:00	Milo	Blijdorp	Outside	Jolanda							1		0
2021-06-07	10:45:00	Milo	Blijdorp	Outside	Jolanda					1				0
2021-06-07	11:05:00	Milo	Blijdorp	Outside	Jolanda									1
2021-06-07	11:25:00	Milo	Blijdorp	Outside	Jolanda									1
2021-06-07	11:45:00	Milo	Blijdorp	Outside	Jolanda									1
2021-06-07	12:25:00	Milo	Blijdorp	Outside	Jolanda				1					0
2021-06-07	13:07:00	Milo	Blijdorp	Outside	Jolanda				1					0
2021-06-07	13:35:00	Milo	Blijdorp	Outside	Jolanda				1					0
2021-06-07	14:07:00	Milo	Blijdorp	Outside	Jolanda									1
2021-06-07	14:27:00	Milo	Blijdorp	Outside	Jolanda				1					0
2021-06-07	15:09:00	Milo	Blijdorp	Outside	Jolanda							1		0
2021-06-11	09:15:00	Milo	Blijdorp	Outside	Jolanda									1
2021-06-11	09:35:00	Milo	Blijdorp	Outside	Jolanda									1
2021-06-11	09:55:00	Milo	Blijdorp	Outside	Jolanda									1
2021-06-11	10:15:00	Milo	Blijdorp	Outside	Jolanda									1
2021-06-11	10:35:00	Milo	Blijdorp	Outside	Jolanda									1
2021-06-11	10:55:00	Milo	Blijdorp	Outside	Jolanda									1
2021-06-11	11:15:00	Milo	Blijdorp	Outside	Jolanda							1		0
2021-06-11	11:35:00	Milo	Blijdorp	Outside	Jolanda									1
2021-06-11	12:06:00	Milo	Blijdorp	Outside	Jolanda									1
2021-06-11	12:39:00	Milo	Blijdorp	Outside	Jolanda									1
2021-06-11	13:07:00	Milo	Blijdorp	Outside	Jolanda		1							0
2021-06-11	13:30:00	Milo	Blijdorp	Outside	Jolanda									1
2021-06-11	13:50:00	Milo	Blijdorp	Outside	Jolanda									1
					Total	0	17	5	62	20	3	72	1	145	5	8	22	1	1	3
					Proportion	0	0.0467033	0.0137363	0.17033	0.0549451	0.00824176	0.197802	0.00274725	0.398352	0.0137363	0.021978	0.0604396	0.00274725	0.00274725	0.00824176
2021-04-21	09:20:00	Trine	Blijdorp	Outside	Jolanda	0	0	0	1	0	0	0	0	0	0	0	0	0	0	0
2021-04-21	09:40:00	Trine	Blijdorp	Outside	Jolanda	0	0	0	1	0	0	0	0	0	0	0	0	0	0	0
2021-04-21	10:00:00	Trine	Blijdorp	Outside	Jolanda	0	0	0	0	0	0	0	0	1	0	0	0	0	0	0
2021-04-21	10:20:00	Trine	Blijdorp	Outside	Jolanda	0	0	0	0	0	0	0	0	1	0	0	0	0	0	0
2021-04-21	10:40:00	Trine	Blijdorp	Outside	Jolanda	0	0	0	0	0	0	1	0	0	0	0	0	0	0	0
2021-04-21	11:00:00	Trine	Blijdorp	Outside	Jolanda	0	0	1	0	0	0	0	0	0	0	0	0	0	0	0
2021-04-21	11:20:00	Trine	Blijdorp	Outside	Jolanda	0	1	0	0	0	0	0	0	0	0	0	0	0	0	0
2021-04-21	11:40:00	Trine	Blijdorp	Outside	Jolanda	0	0	1	0	0	0	0	0	0	0	0	0	0	0	0
2021-04-21	12:30:00	Trine	Blijdorp	Outside	Jolanda	0	0	0	1	0	0	0	0	0	0	0	0	0	0	0
2021-04-21	12:50:00	Trine	Blijdorp	Outside	Jolanda	0	0	0	0	0	0	0	0	1	0	0	0	0	0	0
2021-04-21	13:10:00	Trine	Blijdorp	Outside	Jolanda	0	0	0	0	0	0	1	0	0	0	0	0	0	0	0
2021-04-21	13:30:00	Trine	Blijdorp	Inside	Jolanda	0	1	0	0	0	0	0	0	0	0	0	0	0	0	0
2021-04-21	13:50:00	Trine	Blijdorp	Inside	Jolanda	0	0	0	0	0	0	0	0	1	0	0	0	0	0	0
2021-04-21	14:10:00	Trine	Blijdorp	Outside	Jolanda	0	0	0	0	0	0	0	0	1	0	0	0	0	0	0
2021-04-21	14:30:00	Trine	Blijdorp	Outside	Jolanda	0	0	0	0	0	0	0	0	0	0	0	0	0	1	0
2021-04-21	14:50:00	Trine	Blijdorp	Outside	Jolanda	0	0	0	1	0	0	0	0	0	0	0	0	0	0	0
2021-04-22	09:05:00	Trine	Blijdorp	Outside	Jolanda									1
2021-04-22	09:25:00	Trine	Blijdorp	Outside	Jolanda									1
2021-04-22	09:45:00	Trine	Blijdorp	Outside	Jolanda				1					0
2021-04-22	10:05:00	Trine	Blijdorp	Outside	Jolanda									1
2021-04-22	10:25:00	Trine	Blijdorp	Outside	Jolanda							1		0
2021-04-22	10:45:00	Trine	Blijdorp	Outside	Jolanda				1					0
2021-04-22	11:05:00	Trine	Blijdorp	Outside	Jolanda									1
2021-04-22	11:25:00	Trine	Blijdorp	Outside	Jolanda				1					0
2021-04-22	12:05:00	Trine	Blijdorp	Outside	Jolanda									1
2021-04-22	12:25:00	Trine	Blijdorp	Outside	Jolanda				1					0
2021-04-22	12:45:00	Trine	Blijdorp	Outside	Jolanda									1
2021-04-22	13:05:00	Trine	Blijdorp	Outside	Jolanda									1
2021-04-22	13:25:00	Trine	Blijdorp	Outside	Jolanda				1					0
2021-04-22	13:45:00	Trine	Blijdorp	Outside	Jolanda		1							0
2021-04-22	14:05:00	Trine	Blijdorp	Outside	Jolanda									1
2021-04-22	14:25:00	Trine	Blijdorp	Outside	Jolanda							1		0
2021-04-23	09:05:00	Trine	Blijdorp	Outside	Jolanda		1							0
2021-04-23	09:25:00	Trine	Blijdorp	Outside	Jolanda							1		0
2021-04-23	09:45:00	Trine	Blijdorp	Outside	Jolanda									1
2021-04-23	10:05:00	Trine	Blijdorp	Outside	Jolanda							1		0
2021-04-23	10:25:00	Trine	Blijdorp	Outside	Jolanda							1		0
2021-04-23	10:45:00	Trine	Blijdorp	Outside	Jolanda					1				0
2021-04-23	11:05:00	Trine	Blijdorp	Outside	Jolanda		1							0
2021-04-23	11:25:00	Trine	Blijdorp	Outside	Jolanda				1					0
2021-04-23	12:45:00	Trine	Blijdorp	Outside	Jolanda									1
2021-04-23	13:05:00	Trine	Blijdorp	Outside	Jolanda									1
2021-04-23	13:25:00	Trine	Blijdorp	Outside	Jolanda									1
2021-04-23	13:45:00	Trine	Blijdorp	Outside	Jolanda									1
2021-04-23	14:05:00	Trine	Blijdorp	Outside	Jolanda									1
2021-04-23	14:25:00	Trine	Blijdorp	Outside	Jolanda							1		0
2021-04-23	14:45:00	Trine	Blijdorp	Outside	Jolanda				1					0
2021-04-23	15:05:00	Trine	Blijdorp	Outside	Jolanda				1					0
2021-04-26	08:55:00	Trine	Blijdorp	Outside	Jolanda							1		0
2021-04-26	09:15:00	Trine	Blijdorp	Outside	Jolanda				1					0
2021-04-26	09:35:00	Trine	Blijdorp	Outside	Jolanda							1		0
2021-04-26	09:55:00	Trine	Blijdorp	Outside	Jolanda									1
2021-04-26	10:15:00	Trine	Blijdorp	Outside	Jolanda				1					0
2021-04-26	10:35:00	Trine	Blijdorp	Outside	Jolanda				1					0
2021-04-26	10:55:00	Trine	Blijdorp	Outside	Jolanda									1
2021-04-26	11:15:00	Trine	Blijdorp	Outside	Jolanda							1		0
2021-04-26	12:05:00	Trine	Blijdorp	Outside	Jolanda				1					0
2021-04-26	12:25:00	Trine	Blijdorp	Outside	Jolanda							1		0
2021-04-26	12:45:00	Trine	Blijdorp	Outside	Jolanda							1		0
2021-04-26	13:05:00	Trine	Blijdorp	Outside	Jolanda							1		0
2021-04-26	13:25:00	Trine	Blijdorp	Outside	Jolanda				1					0
2021-04-26	13:45:00	Trine	Blijdorp	Outside	Jolanda									1
2021-04-26	14:05:00	Trine	Blijdorp	Outside	Jolanda							1		0
2021-04-26	14:25:00	Trine	Blijdorp	Outside	Jolanda							1		0
2021-04-27	08:55:00	Trine	Blijdorp	Inside	Jolanda									1
2021-04-27	09:15:00	Trine	Blijdorp	Outside	Jolanda									1
2021-04-27	09:35:00	Trine	Blijdorp	Outside	Jolanda				1					0
2021-04-27	09:55:00	Trine	Blijdorp	Outside	Jolanda				1					0
2021-04-27	10:15:00	Trine	Blijdorp	Outside	Jolanda				1					0
2021-04-27	10:35:00	Trine	Blijdorp	Outside	Jolanda				1					0
2021-04-27	10:55:00	Trine	Blijdorp	Outside	Jolanda				1					0
2021-04-27	11:15:00	Trine	Blijdorp	Outside	Jolanda							1		0
2021-04-27	12:05:00	Trine	Blijdorp	Outside	Jolanda				1					0
2021-04-27	12:25:00	Trine	Blijdorp	Outside	Jolanda									0				1
2021-04-27	12:45:00	Trine	Blijdorp	Inside	Jolanda					1				0
2021-04-27	13:05:00	Trine	Blijdorp	Outside	Jolanda			1						0
2021-04-27	13:25:00	Trine	Blijdorp	Outside	Jolanda				1					0
2021-04-27	13:45:00	Trine	Blijdorp	Inside	Jolanda				1					0
2021-04-27	14:05:00	Trine	Blijdorp	Outside	Jolanda									1
2021-04-27	14:25:00	Trine	Blijdorp	Inside	Jolanda							1		0
2021-04-28	09:05:00	Trine	Blijdorp	Outside	Jolanda				1					0
2021-04-28	09:25:00	Trine	Blijdorp	Outside	Jolanda				1					0
2021-04-28	09:45:00	Trine	Blijdorp	Outside	Jolanda				1					0
2021-04-28	10:05:00	Trine	Blijdorp	Outside	Jolanda									1
2021-04-28	10:25:00	Trine	Blijdorp	Outside	Jolanda				1					0
2021-04-28	10:45:00	Trine	Blijdorp	Outside	Jolanda					1				0
2021-04-28	11:05:00	Trine	Blijdorp	Outside	Jolanda				1					0
2021-04-28	11:25:00	Trine	Blijdorp	Outside	Jolanda									1
2021-04-28	12:05:00	Trine	Blijdorp	Outside	Jolanda			1						0
2021-04-28	12:25:00	Trine	Blijdorp	Outside	Jolanda									1
2021-04-28	12:45:00	Trine	Blijdorp	Outside	Jolanda									1
2021-04-28	13:05:00	Trine	Blijdorp	Outside	Jolanda				1					0
2021-04-28	13:25:00	Trine	Blijdorp	Outside	Jolanda					1				0
2021-04-28	13:45:00	Trine	Blijdorp	Outside	Jolanda				1					0
2021-04-28	14:05:00	Trine	Blijdorp	Outside	Jolanda					1				0
2021-04-28	14:25:00	Trine	Blijdorp	Outside	Jolanda									1
2021-04-29	09:05:00	Trine	Blijdorp	Inside	Jolanda									1
2021-04-29	09:25:00	Trine	Blijdorp	Inside	Jolanda									1
2021-04-29	09:45:00	Trine	Blijdorp	Inside	Jolanda							1		0
2021-04-29	10:05:00	Trine	Blijdorp	Inside	Jolanda							1		0
2021-04-29	10:25:00	Trine	Blijdorp	Inside	Jolanda									1
2021-04-29	10:45:00	Trine	Blijdorp	Inside	Jolanda		1							0
2021-04-29	11:05:00	Trine	Blijdorp	Inside	Jolanda		1							0
2021-04-29	11:25:00	Trine	Blijdorp	Inside	Jolanda							1		0
2021-04-29	12:05:00	Trine	Blijdorp	Inside	Jolanda				1					0
2021-04-29	12:25:00	Trine	Blijdorp	Inside	Jolanda		1							0
2021-04-29	12:45:00	Trine	Blijdorp	Inside	Jolanda									0		1
2021-04-29	13:05:00	Trine	Blijdorp	Inside	Jolanda									1
2021-04-29	13:25:00	Trine	Blijdorp	Inside	Jolanda									1
2021-04-29	13:45:00	Trine	Blijdorp	Inside	Jolanda					1				0
2021-04-29	14:05:00	Trine	Blijdorp	Inside	Jolanda									0	1
2021-04-29	14:25:00	Trine	Blijdorp	Inside	Jolanda									0	1
2021-04-30	09:05:00	Trine	Blijdorp	Outside	Jolanda									1
2021-04-30	09:25:00	Trine	Blijdorp	Outside	Jolanda					1				0
2021-04-30	09:45:00	Trine	Blijdorp	Outside	Jolanda		1							0
2021-04-30	10:05:00	Trine	Blijdorp	Outside	Jolanda									0	1
2021-04-30	10:25:00	Trine	Blijdorp	Outside	Jolanda					1				0
2021-04-30	10:45:00	Trine	Blijdorp	Outside	Jolanda							1		0
2021-04-30	11:05:00	Trine	Blijdorp	Outside	Jolanda				1					0
2021-04-30	11:25:00	Trine	Blijdorp	Outside	Jolanda									1
2021-04-30	12:05:00	Trine	Blijdorp	Outside	Jolanda									1
2021-04-30	12:25:00	Trine	Blijdorp	Inside	Jolanda				1					0
2021-04-30	12:45:00	Trine	Blijdorp	Inside	Jolanda				1					0
2021-04-30	13:05:00	Trine	Blijdorp	Inside	Jolanda									1
2021-04-30	13:25:00	Trine	Blijdorp	Inside	Jolanda									1
2021-04-30	13:45:00	Trine	Blijdorp	Inside	Jolanda				1					0
2021-04-30	14:05:00	Trine	Blijdorp	Inside	Jolanda									1
2021-04-30	14:25:00	Trine	Blijdorp	Inside	Jolanda									1
2021-05-03	09:05:00	Trine	Blijdorp	Outside	Jolanda									1
2021-05-03	09:25:00	Trine	Blijdorp	Outside	Jolanda									1
2021-05-03	09:45:00	Trine	Blijdorp	Outside	Jolanda					1				0
2021-05-03	10:05:00	Trine	Blijdorp	Outside	Jolanda									1
2021-05-03	10:25:00	Trine	Blijdorp	Outside	Jolanda							1		0
2021-05-03	10:45:00	Trine	Blijdorp	Outside	Jolanda									1
2021-05-03	11:05:00	Trine	Blijdorp	Outside	Jolanda				1					0
2021-05-03	11:25:00	Trine	Blijdorp	Outside	Jolanda					1				0
2021-05-03	12:05:00	Trine	Blijdorp	Outside	Jolanda				1					0
2021-05-03	12:25:00	Trine	Blijdorp	Outside	Jolanda				1					0
2021-05-03	13:30:00	Trine	Blijdorp	Outside	Jolanda									1
2021-05-03	13:50:00	Trine	Blijdorp	Inside	Jolanda				1					0
2021-05-03	14:10:00	Trine	Blijdorp	Inside	Jolanda				1					0
2021-05-03	14:30:00	Trine	Blijdorp	Inside	Jolanda					1				0
2021-05-03	14:50:00	Trine	Blijdorp	Inside	Jolanda				1					0
2021-05-03	15:10:00	Trine	Blijdorp	Inside	Jolanda							1		0
2021-05-04	09:00:00	Trine	Blijdorp	Inside	Jolanda									1
2021-05-04	09:20:00	Trine	Blijdorp	Inside	Jolanda				1					0
2021-05-04	09:40:00	Trine	Blijdorp	Inside	Jolanda									1
2021-05-04	10:00:00	Trine	Blijdorp	Inside	Jolanda							1		0
2021-05-04	10:20:00	Trine	Blijdorp	Inside	Jolanda							1		0
2021-05-04	10:40:00	Trine	Blijdorp	Inside	Jolanda				1					0
2021-05-04	11:00:00	Trine	Blijdorp	Inside	Jolanda				1					0
2021-05-04	11:20:00	Trine	Blijdorp	Inside	Jolanda									1
2021-05-04	12:00:00	Trine	Blijdorp	Inside	Jolanda									0	1
2021-05-04	12:20:00	Trine	Blijdorp	Inside	Jolanda				1					0
2021-05-04	12:40:00	Trine	Blijdorp	Inside	Jolanda				1					0
2021-05-04	13:00:00	Trine	Blijdorp	Inside	Jolanda							1		0
2021-05-04	13:20:00	Trine	Blijdorp	Inside	Jolanda									1
2021-05-04	13:40:00	Trine	Blijdorp	Inside	Jolanda									0			1
2021-05-04	14:00:00	Trine	Blijdorp	Inside	Jolanda									1
2021-05-04	14:20:00	Trine	Blijdorp	Inside	Jolanda				1					0
2021-05-05	09:15:00	Trine	Blijdorp	Inside	Jolanda		1							0
2021-05-05	09:35:00	Trine	Blijdorp	Inside	Jolanda					1				0
2021-05-05	09:55:00	Trine	Blijdorp	Inside	Jolanda							1		0
2021-05-05	10:15:00	Trine	Blijdorp	Inside	Jolanda				1					0
2021-05-05	10:35:00	Trine	Blijdorp	Inside	Jolanda									1
2021-05-05	10:55:00	Trine	Blijdorp	Inside	Jolanda									1
2021-05-05	11:15:00	Trine	Blijdorp	Inside	Jolanda									1
2021-05-05	11:35:00	Trine	Blijdorp	Inside	Jolanda					1				0
2021-05-05	12:05:00	Trine	Blijdorp	Inside	Jolanda									1
2021-05-05	12:25:00	Trine	Blijdorp	Outside	Jolanda									1
2021-05-05	12:45:00	Trine	Blijdorp	Inside	Jolanda							1		0
2021-05-05	13:05:00	Trine	Blijdorp	Outside	Jolanda							1		0
2021-05-05	13:25:00	Trine	Blijdorp	Inside	Jolanda				1					0
2021-05-05	13:45:00	Trine	Blijdorp	Inside	Jolanda									1
2021-05-05	14:05:00	Trine	Blijdorp	Outside	Jolanda				1					0
2021-05-05	14:25:00	Trine	Blijdorp	Inside	Jolanda									1
2021-05-06	09:15:00	Trine	Blijdorp	Outside	Jolanda				1					0
2021-05-06	09:35:00	Trine	Blijdorp	Outside	Jolanda							1		0
2021-05-06	09:55:00	Trine	Blijdorp	Outside	Jolanda					1				0
2021-05-06	10:15:00	Trine	Blijdorp	Outside	Jolanda							1		0
2021-05-06	10:35:00	Trine	Blijdorp	Outside	Jolanda					1				0
2021-05-06	10:55:00	Trine	Blijdorp	Outside	Jolanda									1
2021-05-06	11:15:00	Trine	Blijdorp	Outside	Jolanda									1
2021-05-06	11:35:00	Trine	Blijdorp	Outside	Jolanda				1					0
2021-05-06	12:00:00	Trine	Blijdorp	Inside	Jolanda				1					0
2021-05-06	12:20:00	Trine	Blijdorp	Outside	Jolanda							1		0
2021-05-06	12:40:00	Trine	Blijdorp	Outside	Jolanda							1		0
2021-05-06	13:00:00	Trine	Blijdorp	Inside	Jolanda									0			1
2021-05-06	13:20:00	Trine	Blijdorp	Inside	Jolanda						1			0
2021-05-06	13:40:00	Trine	Blijdorp	Outside	Jolanda				1					0
2021-05-06	14:00:00	Trine	Blijdorp	Outside	Jolanda									1
2021-05-06	14:20:00	Trine	Blijdorp	Inside	Jolanda									1
2021-05-10	09:00:00	Trine	Blijdorp	Inside	Jolanda									1
2021-05-10	09:20:00	Trine	Blijdorp	Inside	Jolanda									1
2021-05-10	09:40:00	Trine	Blijdorp	Inside	Jolanda									1
2021-05-10	10:00:00	Trine	Blijdorp	Outside	Jolanda				1					0
2021-05-10	10:20:00	Trine	Blijdorp	Inside	Jolanda					1				0
2021-05-10	10:40:00	Trine	Blijdorp	Outside	Jolanda									1
2021-05-10	11:00:00	Trine	Blijdorp	Outside	Jolanda				1					0
2021-05-10	11:20:00	Trine	Blijdorp	Outside	Jolanda									1
2021-05-10	12:00:00	Trine	Blijdorp	Outside	Jolanda					1				0
2021-05-10	12:20:00	Trine	Blijdorp	Outside	Jolanda				1					0
2021-05-10	12:40:00	Trine	Blijdorp	Outside	Jolanda				1					0
2021-05-10	13:00:00	Trine	Blijdorp	Outside	Jolanda							1		0
2021-05-10	13:20:00	Trine	Blijdorp	Outside	Jolanda							1		0
2021-05-10	13:40:00	Trine	Blijdorp	Inside	Jolanda									0						1	Unable to observe from the inside due to construction workers pouring a concrete floor
2021-05-10	14:00:00	Trine	Blijdorp	Outside	Jolanda									1
2021-05-10	14:20:00	Trine	Blijdorp	Outside	Jolanda							1		0
2021-05-12	10:00:00	Trine	Blijdorp	Outside	Jolanda							1		0
2021-05-12	10:20:00	Trine	Blijdorp	Outside	Jolanda									1
2021-05-12	10:40:00	Trine	Blijdorp	Outside	Jolanda							1		0
2021-05-12	11:00:00	Trine	Blijdorp	Outside	Jolanda							1		0
2021-05-12	11:20:00	Trine	Blijdorp	Outside	Jolanda				1					0
2021-05-12	11:40:00	Trine	Blijdorp	Outside	Jolanda									1
2021-05-12	12:00:00	Trine	Blijdorp	Outside	Jolanda				1					0
2021-05-12	12:20:00	Trine	Blijdorp	Outside	Jolanda				1					0
2021-05-12	12:40:00	Trine	Blijdorp	Outside	Jolanda									1
2021-05-12	13:00:00	Trine	Blijdorp	Outside	Jolanda		1							0
2021-05-12	13:20:00	Trine	Blijdorp	Outside	Jolanda				1					0
2021-05-12	13:40:00	Trine	Blijdorp	Outside	Jolanda							1		0
2021-05-13	10:00:00	Trine	Blijdorp	Outside	Jolanda							1		0
2021-05-13	10:20:00	Trine	Blijdorp	Inside	Jolanda									0						1	Unable to observe from the inside due to a the drying of a concrete floor
2021-05-13	10:40:00	Trine	Blijdorp	Outside	Jolanda					1				0
2021-05-13	11:00:00	Trine	Blijdorp	Outside	Jolanda					1				0
2021-05-13	11:20:00	Trine	Blijdorp	Outside	Jolanda									0			1
2021-05-13	11:40:00	Trine	Blijdorp	Outside	Jolanda					1				0
2021-05-13	12:00:00	Trine	Blijdorp	Outside	Jolanda							1		0
2021-05-13	12:20:00	Trine	Blijdorp	Outside	Jolanda									1
2021-05-13	12:40:00	Trine	Blijdorp	Outside	Jolanda							1		0
2021-05-13	13:00:00	Trine	Blijdorp	Outside	Jolanda				1					0
2021-05-13	13:20:00	Trine	Blijdorp	Outside	Jolanda							1		0
2021-05-13	13:40:00	Trine	Blijdorp	Outside	Jolanda				1					0
2021-05-13	14:00:00	Trine	Blijdorp	Outside	Jolanda									1
2021-05-13	14:20:00	Trine	Blijdorp	Outside	Jolanda									1
2021-05-14	09:45:00	Trine	Blijdorp	Outside	Jolanda									1
2021-05-14	10:05:00	Trine	Blijdorp	Outside	Jolanda				1					0
2021-05-14	10:25:00	Trine	Blijdorp	Outside	Jolanda							1		0
2021-05-14	10:45:00	Trine	Blijdorp	Outside	Jolanda					1				0
2021-05-14	11:05:00	Trine	Blijdorp	Outside	Jolanda									0			1
2021-05-14	11:25:00	Trine	Blijdorp	Outside	Jolanda									1
2021-05-14	11:45:00	Trine	Blijdorp	Outside	Jolanda									1
2021-05-14	12:00:00	Trine	Blijdorp	Outside	Jolanda							1		0
2021-05-14	12:20:00	Trine	Blijdorp	Outside	Jolanda					1				0
2021-05-14	12:40:00	Trine	Blijdorp	Outside	Jolanda					1				0
2021-05-14	13:00:00	Trine	Blijdorp	Outside	Jolanda							1		0
2021-05-14	13:20:00	Trine	Blijdorp	Outside	Jolanda							1		0
2021-05-19	09:20:00	Trine	Blijdorp	Outside	Jolanda									1
2021-05-19	09:40:00	Trine	Blijdorp	Outside	Jolanda				1					0
2021-05-19	10:00:00	Trine	Blijdorp	Outside	Jolanda									1
2021-05-19	10:20:00	Trine	Blijdorp	Outside	Jolanda							1		0
2021-05-19	10:40:00	Trine	Blijdorp	Outside	Jolanda					1				0
2021-05-19	11:00:00	Trine	Blijdorp	Outside	Jolanda							1		0
2021-05-19	11:20:00	Trine	Blijdorp	Outside	Jolanda						1			0
2021-05-19	11:40:00	Trine	Blijdorp	Outside	Jolanda								1	0
2021-05-19	12:00:00	Trine	Blijdorp	Outside	Jolanda									1
2021-05-19	12:20:00	Trine	Blijdorp	Outside	Jolanda				1					0
2021-05-19	12:40:00	Trine	Blijdorp	Outside	Jolanda				1					0
2021-05-19	13:24:00	Trine	Blijdorp	Outside	Jolanda									1
2021-05-19	13:44:00	Trine	Blijdorp	Outside	Jolanda			1						0
2021-05-21	09:45:00	Trine	Blijdorp	Outside	Jolanda				1					0
2021-05-21	10:05:00	Trine	Blijdorp	Inside	Jolanda									1
2021-05-21	10:25:00	Trine	Blijdorp	Inside	Jolanda					1				0
2021-05-21	10:45:00	Trine	Blijdorp	Inside	Jolanda							1		0
2021-05-21	11:05:00	Trine	Blijdorp	Inside	Jolanda					1				0
2021-05-21	11:25:00	Trine	Blijdorp	Outside	Jolanda									1
2021-05-21	11:45:00	Trine	Blijdorp	Outside	Jolanda				1					0
2021-05-21	12:00:00	Trine	Blijdorp	Outside	Jolanda									1
2021-05-21	12:20:00	Trine	Blijdorp	Inside	Jolanda									1
2021-05-21	12:40:00	Trine	Blijdorp	Outside	Jolanda			1						0
2021-05-21	13:00:00	Trine	Blijdorp	Outside	Jolanda					1				0
2021-05-21	13:20:00	Trine	Blijdorp	Outside	Jolanda									1
2021-05-21	13:40:00	Trine	Blijdorp	Outside	Jolanda									1
2021-05-21	14:00:00	Trine	Blijdorp	Outside	Jolanda									1
2021-05-25	10:00:00	Trine	Blijdorp	Inside	Jolanda					1				0
2021-05-25	10:20:00	Trine	Blijdorp	Inside	Jolanda							1		0
2021-05-25	10:40:00	Trine	Blijdorp	Outside	Jolanda				1					0
2021-05-25	11:00:00	Trine	Blijdorp	Outside	Jolanda							1		0
2021-05-25	11:20:00	Trine	Blijdorp	Outside	Jolanda									1
2021-05-25	11:40:00	Trine	Blijdorp	Outside	Jolanda									1
2021-05-26	09:10	Trine	Blijdorp	Outside	Jolanda									0			1
2021-05-26	09:30:00	Trine	Blijdorp	Outside	Jolanda		1							0
2021-05-26	09:50:00	Trine	Blijdorp	Outside	Jolanda					1				0
2021-05-26	10:10:00	Trine	Blijdorp	Outside	Jolanda							1		0
2021-05-26	10:30:00	Trine	Blijdorp	Outside	Jolanda							1		0
2021-05-26	10:50:00	Trine	Blijdorp	Outside	Jolanda				1					0
2021-05-26	11:30:00	Trine	Blijdorp	Outside	Jolanda									1
2021-05-26	11:50:00	Trine	Blijdorp	Outside	Jolanda									1
2021-05-26	12:00:00	Trine	Blijdorp	Outside	Jolanda									0	1
2021-05-26	12:20:00	Trine	Blijdorp	Outside	Jolanda									1
2021-05-26	12:40:00	Trine	Blijdorp	Outside	Jolanda							1		0
2021-05-26	13:00:00	Trine	Blijdorp	Outside	Jolanda									0				1			Alert because of some busy ducks
2021-05-26	13:20:00	Trine	Blijdorp	Outside	Jolanda				1					0
2021-06-01	09:40:00	Trine	Blijdorp	Outside	Jolanda		1							0
2021-06-01	10:04:00	Trine	Blijdorp	Outside	Jolanda		1							0
2021-06-01	10:24:00	Trine	Blijdorp	Outside	Jolanda							1		0
2021-06-01	10:44:00	Trine	Blijdorp	Outside	Jolanda				1					0
2021-06-01	11:04:00	Trine	Blijdorp	Outside	Jolanda							1		0
2021-06-01	11:24:00	Trine	Blijdorp	Outside	Jolanda									1
2021-06-01	11:44:00	Trine	Blijdorp	Outside	Jolanda							1		0
2021-06-01	12:10:00	Trine	Blijdorp	Outside	Jolanda					1				0
2021-06-01	12:47:00	Trine	Blijdorp	Outside	Jolanda					1				0
2021-06-01	13:07:00	Trine	Blijdorp	Outside	Jolanda									1
2021-06-01	13:27:00	Trine	Blijdorp	Outside	Jolanda									0	1
2021-06-01	13:47:00	Trine	Blijdorp	Outside	Jolanda							1		0
2021-06-01	14:07:00	Trine	Blijdorp	Outside	Jolanda									1
2021-06-01	14:27:00	Trine	Blijdorp	Inside	Jolanda									1
2021-06-01	14:47:00	Trine	Blijdorp	Outside	Jolanda							1		0
2021-06-02	08:55:00	Trine	Blijdorp	Outside	Jolanda				1					0
2021-06-02	09:15:00	Trine	Blijdorp	Outside	Jolanda							1		0
2021-06-02	09:35:00	Trine	Blijdorp	Outside	Jolanda				1					0
2021-06-02	09:55:00	Trine	Blijdorp	Outside	Jolanda				1					0
2021-06-02	10:15:00	Trine	Blijdorp	Outside	Jolanda			1						0
2021-06-02	10:35:00	Trine	Blijdorp	Outside	Jolanda									1
2021-06-02	10:55:00	Trine	Blijdorp	Outside	Jolanda					1				0
2021-06-02	11:15:00	Trine	Blijdorp	Outside	Jolanda									1
2021-06-02	12:00:00	Trine	Blijdorp	Outside	Jolanda							1		0
2021-06-02	12:20:00	Trine	Blijdorp	Outside	Jolanda				1					0
2021-06-02	12:40:00	Trine	Blijdorp	Outside	Jolanda									1
2021-06-02	13:00:00	Trine	Blijdorp	Outside	Jolanda			1						0
2021-06-02	13:20:00	Trine	Blijdorp	Outside	Jolanda							1		0
2021-06-02	13:40:00	Trine	Blijdorp	Outside	Jolanda									1
2021-06-03	09:00:00	Trine	Blijdorp	Outside	Jolanda							1		0
2021-06-03	09:20:00	Trine	Blijdorp	Outside	Jolanda									1
2021-06-03	09:40:00	Trine	Blijdorp	Outside	Jolanda						1			0
2021-06-03	10:00:00	Trine	Blijdorp	Outside	Jolanda				1					0
2021-06-03	10:20:00	Trine	Blijdorp	Outside	Jolanda									1
2021-06-03	10:40:00	Trine	Blijdorp	Outside	Jolanda									1
2021-06-03	11:00:00	Trine	Blijdorp	Outside	Jolanda									1
2021-06-03	11:20:00	Trine	Blijdorp	Outside	Jolanda									1
2021-06-03	12:00:00	Trine	Blijdorp	Outside	Jolanda				1					0
2021-06-03	12:20:00	Trine	Blijdorp	Outside	Jolanda				1					0
2021-06-03	12:40:00	Trine	Blijdorp	Outside	Jolanda							1		0
2021-06-03	13:00:00	Trine	Blijdorp	Outside	Jolanda				1					0
2021-06-03	13:20:00	Trine	Blijdorp	Outside	Jolanda									1
2021-06-03	13:40:00	Trine	Blijdorp	Outside	Jolanda									1
2021-06-03	14:00:00	Trine	Blijdorp	Inside	Jolanda				1					0
2021-06-03	14:20:00	Trine	Blijdorp	Inside	Jolanda									1
2021-06-07	09:25	Trine	Blijdorp	Outside	Jolanda				1					0
2021-06-07	09:45:00	Trine	Blijdorp	Outside	Jolanda			1						0
2021-06-07	10:05:00	Trine	Blijdorp	Outside	Jolanda				1					0
2021-06-07	10:25:00	Trine	Blijdorp	Outside	Jolanda							1		0
2021-06-07	10:45:00	Trine	Blijdorp	Outside	Jolanda					1				0
2021-06-07	11:05:00	Trine	Blijdorp	Outside	Jolanda									1
2021-06-07	11:25:00	Trine	Blijdorp	Inside	Jolanda									0						1	Unable to observe from the inside this day
2021-06-07	11:45:00	Trine	Blijdorp	Inside	Jolanda									0						1	Unable to observe from the inside this day
2021-06-07	12:25:00	Trine	Blijdorp		Jolanda									0						1
2021-06-07	13:07:00	Trine	Blijdorp	Outside	Jolanda									1
2021-06-07	13:35:00	Trine	Blijdorp	Outside	Jolanda									1
2021-06-07	14:07:00	Trine	Blijdorp	Outside	Jolanda				1					0
2021-06-07	14:27:00	Trine	Blijdorp	Outside	Jolanda									1
2021-06-07	15:09:00	Trine	Blijdorp	Outside	Jolanda							1		0
2021-06-11	09:15:00	Trine	Blijdorp	Outside	Jolanda									1
2021-06-11	09:35:00	Trine	Blijdorp	Outside	Jolanda					1				0
2021-06-11	09:55:00	Trine	Blijdorp	Outside	Jolanda						1			0
2021-06-11	10:15:00	Trine	Blijdorp	Outside	Jolanda				1					0
2021-06-11	10:35:00	Trine	Blijdorp	Outside	Jolanda									1
2021-06-11	10:55:00	Trine	Blijdorp	Outside	Jolanda									1
2021-06-11	11:15:00	Trine	Blijdorp	Outside	Jolanda		1							0
2021-06-11	11:35:00	Trine	Blijdorp	Outside	Jolanda							1		0
2021-06-11	12:06:00	Trine	Blijdorp	Outside	Jolanda		1							0
2021-06-11	12:39:00	Trine	Blijdorp	Outside	Jolanda									1
2021-06-11	13:07:00	Trine	Blijdorp	Outside	Jolanda				1					0
2021-06-11	13:30:00	Trine	Blijdorp	Outside	Jolanda									1
2021-06-11	13:50:00	Trine	Blijdorp	Outside	Jolanda							1		0
					Total	0	16	9	90	34	4	71	1	119	6	1	5	2	1	5
					Proportion	0	0.043956	0.0247253	0.247253	0.0934066	0.010989	0.195055	0.00274725	0.326923	0.0164835	0.00274725	0.0137363	0.00549451	0.00274725	0.0137363

## Sheet: RAW Apenheul 
Date	Time	Individual	Zoo	Observer	AT	AG	DR	AF	FS	PF	MO	PL	RE	Si	SA	SL	ST	STA	SU	OOS
				Total:	0	57	3	417	25	16	225	25	914	0	0	7	39	0	1	140
				Proportion:	0	0.0304976	0.00160514	0.223114	0.0133761	0.00856073	0.120385	0.0133761	0.489032	0	0	0.00374532	0.0208668	0	0.000535045	0.0749064
2021-04-19	10:04:00	Eral	Apenheul	Charlotte				1
2021-04-19	10:04:00	Salena	Apenheul	Charlotte				1
2021-04-19	10:04:00	Tumari	Apenheul	Charlotte				1
2021-04-19	10:04:00	Heather	Apenheul	Charlotte							1
2021-04-19	10:04:00	Sysoe	Apenheul	Charlotte				1
2021-04-19	10:04:00	Rajaja	Apenheul	Charlotte				1
2021-04-19	10:04:00	Maggie	Apenheul	Charlotte							1
2021-04-19	10:42:00	Eral	Apenheul	Charlotte					1
2021-04-19	10:42:00	Salena	Apenheul	Charlotte													1
2021-04-19	10:42:00	Tumari	Apenheul	Charlotte							1
2021-04-19	10:42:00	Heather	Apenheul	Charlotte							1
2021-04-19	10:42:00	Sysoe	Apenheul	Charlotte							1
2021-04-19	10:42:00	Rajaja	Apenheul	Charlotte							1
2021-04-19	10:42:00	Maggie	Apenheul	Charlotte							1
2021-04-19	11:03:00	Eral	Apenheul	Charlotte													1
2021-04-19	11:03:00	Salena	Apenheul	Charlotte									1
2021-04-19	11:03:00	Tumari	Apenheul	Charlotte									1
2021-04-19	11:03:00	Heather	Apenheul	Charlotte		1
2021-04-19	11:03:00	Sysoe	Apenheul	Charlotte					1
2021-04-19	11:03:00	Rajaja	Apenheul	Charlotte				1
2021-04-19	11:03:00	Maggie	Apenheul	Charlotte					1
2021-04-19	11:28:00	Eral	Apenheul	Charlotte													1
2021-04-19	11:28:00	Salena	Apenheul	Charlotte					1
2021-04-19	11:28:00	Tumari	Apenheul	Charlotte					1
2021-04-19	11:28:00	Heather	Apenheul	Charlotte									1
2021-04-19	11:28:00	Sysoe	Apenheul	Charlotte									1
2021-04-19	11:28:00	Rajaja	Apenheul	Charlotte									1
2021-04-19	11:28:00	Maggie	Apenheul	Charlotte		1
2021-04-19	11:56:00	Eral	Apenheul	Charlotte					1
2021-04-19	11:56:00	Salena	Apenheul	Charlotte						1
2021-04-19	11:56:00	Tumari	Apenheul	Charlotte						1
2021-04-19	11:56:00	Heather	Apenheul	Charlotte									1
2021-04-19	11:56:00	Sysoe	Apenheul	Charlotte					1
2021-04-19	11:56:00	Rajaja	Apenheul	Charlotte					1
2021-04-19	11:56:00	Maggie	Apenheul	Charlotte					1
2021-04-19	12:21:00	Eral	Apenheul	Charlotte									1
2021-04-19	12:21:00	Salena	Apenheul	Charlotte					1
2021-04-19	12:21:00	Tumari	Apenheul	Charlotte								1
2021-04-19	12:21:00	Heather	Apenheul	Charlotte							1
2021-04-19	12:21:00	Sysoe	Apenheul	Charlotte					1
2021-04-19	12:21:00	Rajaja	Apenheul	Charlotte									1
2021-04-19	12:21:00	Maggie	Apenheul	Charlotte					1
2021-04-19	13:40:00	Eral	Apenheul	Charlotte								1
2021-04-19	13:40:00	Salena	Apenheul	Charlotte													1
2021-04-19	13:40:00	Tumari	Apenheul	Charlotte								1
2021-04-19	13:40:00	Heather	Apenheul	Charlotte									1
2021-04-19	13:40:00	Sysoe	Apenheul	Charlotte													1
2021-04-19	13:40:00	Rajaja	Apenheul	Charlotte																1
2021-04-19	13:40:00	Maggie	Apenheul	Charlotte				1
2021-04-19	14:10:00	Eral	Apenheul	Charlotte									1
2021-04-19	14:10:00	Salena	Apenheul	Charlotte		1
2021-04-19	14:10:00	Tumari	Apenheul	Charlotte				1
2021-04-19	14:10:00	Heather	Apenheul	Charlotte							1
2021-04-19	14:10:00	Sysoe	Apenheul	Charlotte									1
2021-04-19	14:10:00	Rajaja	Apenheul	Charlotte									1
2021-04-19	14:10:00	Maggie	Apenheul	Charlotte									1
2021-04-19	14:37:00	Eral	Apenheul	Charlotte				1
2021-04-19	14:37:00	Salena	Apenheul	Charlotte				1
2021-04-19	14:37:00	Tumari	Apenheul	Charlotte													1
2021-04-19	14:37:00	Heather	Apenheul	Charlotte				1
2021-04-19	14:37:00	Sysoe	Apenheul	Charlotte				1
2021-04-19	14:37:00	Rajaja	Apenheul	Charlotte				1
2021-04-19	14:37:00	Maggie	Apenheul	Charlotte				1
2021-04-19	15:00:00	Eral	Apenheul	Charlotte				1
2021-04-19	15:00:00	Salena	Apenheul	Charlotte													1
2021-04-19	15:00:00	Tumari	Apenheul	Charlotte				1
2021-04-19	15:00:00	Heather	Apenheul	Charlotte				1
2021-04-19	15:00:00	Sysoe	Apenheul	Charlotte							1
2021-04-19	15:00:00	Rajaja	Apenheul	Charlotte									1
2021-04-19	15:00:00	Maggie	Apenheul	Charlotte				1
2021-04-19	15:41:00	Eral	Apenheul	Charlotte							1
2021-04-19	15:41:00	Salena	Apenheul	Charlotte									1
2021-04-19	15:41:00	Tumari	Apenheul	Charlotte									1
2021-04-19	15:41:00	Heather	Apenheul	Charlotte									1
2021-04-19	15:41:00	Sysoe	Apenheul	Charlotte									1
2021-04-19	15:41:00	Rajaja	Apenheul	Charlotte									1
2021-04-19	15:41:00	Maggie	Apenheul	Charlotte									1
2021-04-19	16:07:00	Eral	Apenheul	Charlotte									1
2021-04-19	16:07:00	Salena	Apenheul	Charlotte									1
2021-04-19	16:07:00	Tumari	Apenheul	Charlotte									1
2021-04-19	16:07:00	Heather	Apenheul	Charlotte									1
2021-04-19	16:07:00	Sysoe	Apenheul	Charlotte									1
2021-04-19	16:07:00	Rajaja	Apenheul	Charlotte									1
2021-04-19	16:07:00	Maggie	Apenheul	Charlotte									1
2021-04-20	10:50:00	Eral	Apenheul	Charlotte				1
2021-04-20	10:50:00	Salena	Apenheul	Charlotte									1
2021-04-20	10:50:00	Tumari	Apenheul	Charlotte									1
2021-04-20	10:50:00	Heather	Apenheul	Charlotte									1
2021-04-20	10:50:00	Sysoe	Apenheul	Charlotte							1
2021-04-20	10:50:00	Rajaja	Apenheul	Charlotte				1
2021-04-20	10:50:00	Maggie	Apenheul	Charlotte				1
2021-04-20	11:18:00	Eral	Apenheul	Charlotte					1
2021-04-20	11:18:00	Salena	Apenheul	Charlotte					1
2021-04-20	11:18:00	Tumari	Apenheul	Charlotte							1
2021-04-20	11:18:00	Heather	Apenheul	Charlotte									1
2021-04-20	11:18:00	Sysoe	Apenheul	Charlotte									1
2021-04-20	11:18:00	Rajaja	Apenheul	Charlotte									1
2021-04-20	11:18:00	Maggie	Apenheul	Charlotte									1
2021-04-20	11:41:00	Eral	Apenheul	Charlotte									1
2021-04-20	11:41:00	Salena	Apenheul	Charlotte									1
2021-04-20	11:41:00	Tumari	Apenheul	Charlotte				1
2021-04-20	11:41:00	Heather	Apenheul	Charlotte									1
2021-04-20	11:41:00	Sysoe	Apenheul	Charlotte				1
2021-04-20	11:41:00	Rajaja	Apenheul	Charlotte									1
2021-04-20	11:41:00	Maggie	Apenheul	Charlotte				1
2021-04-20	12:18:00	Eral	Apenheul	Charlotte									1
2021-04-20	12:18:00	Salena	Apenheul	Charlotte									1
2021-04-20	12:18:00	Tumari	Apenheul	Charlotte									1
2021-04-20	12:18:00	Heather	Apenheul	Charlotte									1
2021-04-20	12:18:00	Sysoe	Apenheul	Charlotte									1
2021-04-20	12:18:00	Rajaja	Apenheul	Charlotte									1
2021-04-20	12:18:00	Maggie	Apenheul	Charlotte									1
2021-04-20	13:18:00	Eral	Apenheul	Charlotte				1
2021-04-20	13:18:00	Salena	Apenheul	Charlotte				1
2021-04-20	13:18:00	Tumari	Apenheul	Charlotte				1
2021-04-20	13:18:00	Heather	Apenheul	Charlotte				1
2021-04-20	13:18:00	Sysoe	Apenheul	Charlotte				1
2021-04-20	13:18:00	Rajaja	Apenheul	Charlotte				1
2021-04-20	13:18:00	Maggie	Apenheul	Charlotte				1
2021-04-20	13:50:00	Eral	Apenheul	Charlotte									1
2021-04-20	13:50:00	Salena	Apenheul	Charlotte					1
2021-04-20	13:50:00	Tumari	Apenheul	Charlotte				1
2021-04-20	13:50:00	Heather	Apenheul	Charlotte				1
2021-04-20	13:50:00	Sysoe	Apenheul	Charlotte				1
2021-04-20	13:50:00	Rajaja	Apenheul	Charlotte				1
2021-04-20	13:50:00	Maggie	Apenheul	Charlotte				1
2021-04-20	14:15:00	Eral	Apenheul	Charlotte		1
2021-04-20	14:15:00	Salena	Apenheul	Charlotte				1
2021-04-20	14:15:00	Tumari	Apenheul	Charlotte									1
2021-04-20	14:15:00	Heather	Apenheul	Charlotte						1
2021-04-20	14:15:00	Sysoe	Apenheul	Charlotte				1
2021-04-20	14:15:00	Rajaja	Apenheul	Charlotte																1
2021-04-20	14:15:00	Maggie	Apenheul	Charlotte									1
2021-04-21	10:08:00	Eral	Apenheul	Charlotte						1
2021-04-21	10:08:00	Salena	Apenheul	Charlotte				1
2021-04-21	10:08:00	Tumari	Apenheul	Charlotte				1
2021-04-21	10:08:00	Heather	Apenheul	Charlotte									1
2021-04-21	10:08:00	Sysoe	Apenheul	Charlotte																1
2021-04-21	10:08:00	Rajaja	Apenheul	Charlotte				1
2021-04-21	10:08:00	Maggie	Apenheul	Charlotte				1
2021-04-21	10:32:00	Eral	Apenheul	Charlotte				1
2021-04-21	10:32:00	Salena	Apenheul	Charlotte									1
2021-04-21	10:32:00	Tumari	Apenheul	Charlotte				1
2021-04-21	10:32:00	Heather	Apenheul	Charlotte									1
2021-04-21	10:32:00	Sysoe	Apenheul	Charlotte				1
2021-04-21	10:32:00	Rajaja	Apenheul	Charlotte									1
2021-04-21	10:32:00	Maggie	Apenheul	Charlotte				1
2021-04-21	11:59:00	Eral	Apenheul	Charlotte							1
2021-04-21	11:59:00	Salena	Apenheul	Charlotte									1
2021-04-21	11:59:00	Tumari	Apenheul	Charlotte									1
2021-04-21	11:59:00	Heather	Apenheul	Charlotte									1
2021-04-21	11:59:00	Sysoe	Apenheul	Charlotte				1
2021-04-21	11:59:00	Rajaja	Apenheul	Charlotte									1
2021-04-21	11:59:00	Maggie	Apenheul	Charlotte									1
2021-04-21	11:21:00	Eral	Apenheul	Charlotte									1
2021-04-21	11:21:00	Salena	Apenheul	Charlotte									1
2021-04-21	11:21:00	Tumari	Apenheul	Charlotte									1
2021-04-21	11:21:00	Heather	Apenheul	Charlotte									1
2021-04-21	11:21:00	Sysoe	Apenheul	Charlotte									1
2021-04-21	11:21:00	Rajaja	Apenheul	Charlotte									1
2021-04-21	11:21:00	Maggie	Apenheul	Charlotte									1
2021-04-21	11:46:00	Eral	Apenheul	Charlotte									1
2021-04-21	11:46:00	Salena	Apenheul	Charlotte									1
2021-04-21	11:46:00	Tumari	Apenheul	Charlotte									1
2021-04-21	11:46:00	Heather	Apenheul	Charlotte									1
2021-04-21	11:46:00	Sysoe	Apenheul	Charlotte									1
2021-04-21	11:46:00	Rajaja	Apenheul	Charlotte							1
2021-04-21	11:46:00	Maggie	Apenheul	Charlotte									1
2021-04-21	12:14:00	Eral	Apenheul	Charlotte				1
2021-04-21	12:14:00	Salena	Apenheul	Charlotte									1
2021-04-21	12:14:00	Tumari	Apenheul	Charlotte				1
2021-04-21	12:14:00	Heather	Apenheul	Charlotte									1
2021-04-21	12:14:00	Sysoe	Apenheul	Charlotte									1
2021-04-21	12:14:00	Rajaja	Apenheul	Charlotte									1
2021-04-21	12:14:00	Maggie	Apenheul	Charlotte		1
2021-04-21	12:40:00	Eral	Apenheul	Charlotte				1
2021-04-21	12:40:00	Salena	Apenheul	Charlotte									1
2021-04-21	12:40:00	Tumari	Apenheul	Charlotte				1
2021-04-21	12:40:00	Heather	Apenheul	Charlotte									1
2021-04-21	12:40:00	Sysoe	Apenheul	Charlotte									1
2021-04-21	12:40:00	Rajaja	Apenheul	Charlotte									1
2021-04-21	12:40:00	Maggie	Apenheul	Charlotte		1
2021-04-21	13:02:00	Eral	Apenheul	Charlotte							1
2021-04-21	13:02:00	Salena	Apenheul	Charlotte								1
2021-04-21	13:02:00	Tumari	Apenheul	Charlotte								1
2021-04-21	13:02:00	Heather	Apenheul	Charlotte									1
2021-04-21	13:02:00	Sysoe	Apenheul	Charlotte				1
2021-04-21	13:02:00	Rajaja	Apenheul	Charlotte						1
2021-04-21	13:02:00	Maggie	Apenheul	Charlotte				1
2021-04-21	13:47:00	Eral	Apenheul	Charlotte		1
2021-04-21	13:47:00	Salena	Apenheul	Charlotte									1
2021-04-21	13:47:00	Tumari	Apenheul	Charlotte									1
2021-04-21	13:47:00	Heather	Apenheul	Charlotte									1
2021-04-21	13:47:00	Sysoe	Apenheul	Charlotte									1
2021-04-21	13:47:00	Rajaja	Apenheul	Charlotte									1
2021-04-21	13:47:00	Maggie	Apenheul	Charlotte		1
2021-04-21	14:07:00	Eral	Apenheul	Charlotte					1
2021-04-21	14:07:00	Salena	Apenheul	Charlotte															1
2021-04-21	14:07:00	Tumari	Apenheul	Charlotte				1
2021-04-21	14:07:00	Heather	Apenheul	Charlotte									1
2021-04-21	14:07:00	Sysoe	Apenheul	Charlotte				1
2021-04-21	14:07:00	Rajaja	Apenheul	Charlotte									1
2021-04-21	14:07:00	Maggie	Apenheul	Charlotte									1
2021-04-21	14:29:00	Eral	Apenheul	Charlotte							1
2021-04-21	14:29:00	Salena	Apenheul	Charlotte							1
2021-04-21	14:29:00	Tumari	Apenheul	Charlotte								1
2021-04-21	14:29:00	Heather	Apenheul	Charlotte							1
2021-04-21	14:29:00	Sysoe	Apenheul	Charlotte				1
2021-04-21	14:29:00	Rajaja	Apenheul	Charlotte								1
2021-04-21	14:29:00	Maggie	Apenheul	Charlotte				1
2021-04-21	14:57:00	Eral	Apenheul	Charlotte							1
2021-04-21	14:57:00	Salena	Apenheul	Charlotte								1
2021-04-21	14:57:00	Tumari	Apenheul	Charlotte								1
2021-04-21	14:57:00	Heather	Apenheul	Charlotte									1
2021-04-21	14:57:00	Sysoe	Apenheul	Charlotte				1
2021-04-21	14:57:00	Rajaja	Apenheul	Charlotte									1
2021-04-21	14:57:00	Maggie	Apenheul	Charlotte									1
2021-04-21	15:20:00	Eral	Apenheul	Charlotte		1
2021-04-21	15:20:00	Salena	Apenheul	Charlotte									1
2021-04-21	15:20:00	Tumari	Apenheul	Charlotte									1
2021-04-21	15:20:00	Heather	Apenheul	Charlotte									1
2021-04-21	15:20:00	Sysoe	Apenheul	Charlotte									1
2021-04-21	15:20:00	Rajaja	Apenheul	Charlotte									1
2021-04-21	15:20:00	Maggie	Apenheul	Charlotte		1
2021-04-21	15:41:00	Eral	Apenheul	Charlotte				1
2021-04-21	15:41:00	Salena	Apenheul	Charlotte									1
2021-04-21	15:41:00	Tumari	Apenheul	Charlotte								1
2021-04-21	15:41:00	Heather	Apenheul	Charlotte									1
2021-04-21	15:41:00	Sysoe	Apenheul	Charlotte									1
2021-04-21	15:41:00	Rajaja	Apenheul	Charlotte									1
2021-04-21	15:41:00	Maggie	Apenheul	Charlotte									1
2021-04-21	16:04:00	Eral	Apenheul	Charlotte									1
2021-04-21	16:04:00	Salena	Apenheul	Charlotte									1
2021-04-21	16:04:00	Tumari	Apenheul	Charlotte									1
2021-04-21	16:04:00	Heather	Apenheul	Charlotte									1
2021-04-21	16:04:00	Sysoe	Apenheul	Charlotte									1
2021-04-21	16:04:00	Rajaja	Apenheul	Charlotte									1
2021-04-21	16:04:00	Maggie	Apenheul	Charlotte									1
2021-04-23	09:45:00	Eral	Apenheul	Charlotte																1
2021-04-23	09:45:00	Salena	Apenheul	Charlotte							1
2021-04-23	09:45:00	Tumari	Apenheul	Charlotte							1
2021-04-23	09:45:00	Heather	Apenheul	Charlotte				1
2021-04-23	09:45:00	Sysoe	Apenheul	Charlotte									1
2021-04-23	09:45:00	Rajaja	Apenheul	Charlotte				1
2021-04-23	09:45:00	Maggie	Apenheul	Charlotte							1
2021-04-23	10:20:00	Eral	Apenheul	Charlotte				1
2021-04-23	10:20:00	Salena	Apenheul	Charlotte				1
2021-04-23	10:20:00	Tumari	Apenheul	Charlotte				1
2021-04-23	10:20:00	Heather	Apenheul	Charlotte							1
2021-04-23	10:20:00	Sysoe	Apenheul	Charlotte				1
2021-04-23	10:20:00	Rajaja	Apenheul	Charlotte				1
2021-04-23	10:20:00	Maggie	Apenheul	Charlotte							1
2021-04-23	10:44:00	Eral	Apenheul	Charlotte				1
2021-04-23	10:44:00	Salena	Apenheul	Charlotte									1
2021-04-23	10:44:00	Tumari	Apenheul	Charlotte									1
2021-04-23	10:44:00	Heather	Apenheul	Charlotte									1
2021-04-23	10:44:00	Sysoe	Apenheul	Charlotte									1
2021-04-23	10:44:00	Rajaja	Apenheul	Charlotte									1
2021-04-23	10:44:00	Maggie	Apenheul	Charlotte				1
2021-04-23	11:16:00	Eral	Apenheul	Charlotte							1
2021-04-23	11:16:00	Salena	Apenheul	Charlotte		1
2021-04-23	11:16:00	Tumari	Apenheul	Charlotte							1
2021-04-23	11:16:00	Heather	Apenheul	Charlotte									1
2021-04-23	11:16:00	Sysoe	Apenheul	Charlotte									1
2021-04-23	11:16:00	Rajaja	Apenheul	Charlotte									1
2021-04-23	11:16:00	Maggie	Apenheul	Charlotte									1
2021-04-23	11:37:00	Eral	Apenheul	Charlotte							1
2021-04-23	11:37:00	Salena	Apenheul	Charlotte							1
2021-04-23	11:37:00	Tumari	Apenheul	Charlotte				1
2021-04-23	11:37:00	Heather	Apenheul	Charlotte							1
2021-04-23	11:37:00	Sysoe	Apenheul	Charlotte							1
2021-04-23	11:37:00	Rajaja	Apenheul	Charlotte									1
2021-04-23	11:37:00	Maggie	Apenheul	Charlotte							1
2021-04-23	12:03:00	Eral	Apenheul	Charlotte							1
2021-04-23	12:03:00	Salena	Apenheul	Charlotte							1
2021-04-23	12:03:00	Tumari	Apenheul	Charlotte				1
2021-04-23	12:03:00	Heather	Apenheul	Charlotte							1
2021-04-23	12:03:00	Sysoe	Apenheul	Charlotte									1
2021-04-23	12:03:00	Rajaja	Apenheul	Charlotte									1
2021-04-23	12:03:00	Maggie	Apenheul	Charlotte									1
2021-04-23	12:26:00	Eral	Apenheul	Charlotte				1
2021-04-23	12:26:00	Salena	Apenheul	Charlotte								1
2021-04-23	12:26:00	Tumari	Apenheul	Charlotte								1
2021-04-23	12:26:00	Heather	Apenheul	Charlotte									1
2021-04-23	12:26:00	Sysoe	Apenheul	Charlotte				1
2021-04-23	12:26:00	Rajaja	Apenheul	Charlotte									1
2021-04-23	12:26:00	Maggie	Apenheul	Charlotte									1
2021-04-23	12:51:00	Eral	Apenheul	Charlotte									1
2021-04-23	12:51:00	Salena	Apenheul	Charlotte									1
2021-04-23	12:51:00	Tumari	Apenheul	Charlotte									1
2021-04-23	12:51:00	Heather	Apenheul	Charlotte									1
2021-04-23	12:51:00	Sysoe	Apenheul	Charlotte									1
2021-04-23	12:51:00	Rajaja	Apenheul	Charlotte									1
2021-04-23	12:51:00	Maggie	Apenheul	Charlotte									1
2021-04-23	13:45:00	Eral	Apenheul	Charlotte																1
2021-04-23	13:45:00	Salena	Apenheul	Charlotte				1
2021-04-23	13:45:00	Tumari	Apenheul	Charlotte				1
2021-04-23	13:45:00	Heather	Apenheul	Charlotte				1
2021-04-23	13:45:00	Sysoe	Apenheul	Charlotte				1
2021-04-23	13:45:00	Rajaja	Apenheul	Charlotte							1
2021-04-23	13:45:00	Maggie	Apenheul	Charlotte				1
2021-04-23	14:24:00	Eral	Apenheul	Charlotte							1
2021-04-23	14:24:00	Salena	Apenheul	Charlotte							1
2021-04-23	14:24:00	Tumari	Apenheul	Charlotte									1
2021-04-23	14:24:00	Heather	Apenheul	Charlotte									1
2021-04-23	14:24:00	Sysoe	Apenheul	Charlotte									1
2021-04-23	14:24:00	Rajaja	Apenheul	Charlotte									1
2021-04-23	14:24:00	Maggie	Apenheul	Charlotte									1
2021-04-23	14:56:00	Eral	Apenheul	Charlotte							1
2021-04-23	14:56:00	Salena	Apenheul	Charlotte							1
2021-04-23	14:56:00	Tumari	Apenheul	Charlotte							1
2021-04-23	14:56:00	Heather	Apenheul	Charlotte									1
2021-04-23	14:56:00	Sysoe	Apenheul	Charlotte									1
2021-04-23	14:56:00	Rajaja	Apenheul	Charlotte									1
2021-04-23	14:56:00	Maggie	Apenheul	Charlotte									1
2021-04-23	15:44:00	Eral	Apenheul	Charlotte				1
2021-04-23	15:44:00	Salena	Apenheul	Charlotte									1
2021-04-23	15:44:00	Tumari	Apenheul	Charlotte									1
2021-04-23	15:44:00	Heather	Apenheul	Charlotte									1
2021-04-23	15:44:00	Sysoe	Apenheul	Charlotte				1
2021-04-23	15:44:00	Rajaja	Apenheul	Charlotte									1
2021-04-23	15:44:00	Maggie	Apenheul	Charlotte				1
2021-04-23	16:06:00	Eral	Apenheul	Charlotte									1
2021-04-23	16:06:00	Salena	Apenheul	Charlotte									1
2021-04-23	16:06:00	Tumari	Apenheul	Charlotte									1
2021-04-23	16:06:00	Heather	Apenheul	Charlotte									1
2021-04-23	16:06:00	Sysoe	Apenheul	Charlotte									1
2021-04-23	16:06:00	Rajaja	Apenheul	Charlotte									1
2021-04-23	16:06:00	Maggie	Apenheul	Charlotte									1
2021-04-26	11:00:00	Eral	Apenheul	Charlotte									1
2021-04-26	11:00:00	Salena	Apenheul	Charlotte									1
2021-04-26	11:00:00	Tumari	Apenheul	Charlotte									1
2021-04-26	11:00:00	Heather	Apenheul	Charlotte				1
2021-04-26	11:00:00	Sysoe	Apenheul	Charlotte									1
2021-04-26	11:00:00	Rajaja	Apenheul	Charlotte									1
2021-04-26	11:00:00	Maggie	Apenheul	Charlotte									1
2021-04-26	11:25:00	Eral	Apenheul	Charlotte		1
2021-04-26	11:25:00	Salena	Apenheul	Charlotte									1
2021-04-26	11:25:00	Tumari	Apenheul	Charlotte									1
2021-04-26	11:25:00	Heather	Apenheul	Charlotte							1
2021-04-26	11:25:00	Sysoe	Apenheul	Charlotte							1
2021-04-26	11:25:00	Rajaja	Apenheul	Charlotte									1
2021-04-26	11:25:00	Maggie	Apenheul	Charlotte									1
2021-04-26	11:58:00	Eral	Apenheul	Charlotte							1
2021-04-26	11:58:00	Salena	Apenheul	Charlotte							1
2021-04-26	11:58:00	Tumari	Apenheul	Charlotte				1
2021-04-26	11:58:00	Heather	Apenheul	Charlotte									1
2021-04-26	11:58:00	Sysoe	Apenheul	Charlotte									1
2021-04-26	11:58:00	Rajaja	Apenheul	Charlotte									1
2021-04-26	11:58:00	Maggie	Apenheul	Charlotte									1
2021-04-26	12:41:00	Eral	Apenheul	Charlotte				1
2021-04-26	12:41:00	Salena	Apenheul	Charlotte				1
2021-04-26	12:41:00	Tumari	Apenheul	Charlotte				1
2021-04-26	12:41:00	Heather	Apenheul	Charlotte				1
2021-04-26	12:41:00	Sysoe	Apenheul	Charlotte				1
2021-04-26	12:41:00	Rajaja	Apenheul	Charlotte				1
2021-04-26	12:41:00	Maggie	Apenheul	Charlotte				1
2021-04-26	13:04:00	Eral	Apenheul	Charlotte				1
2021-04-26	13:04:00	Salena	Apenheul	Charlotte				1
2021-04-26	13:04:00	Tumari	Apenheul	Charlotte				1
2021-04-26	13:04:00	Heather	Apenheul	Charlotte				1
2021-04-26	13:04:00	Sysoe	Apenheul	Charlotte				1
2021-04-26	13:04:00	Rajaja	Apenheul	Charlotte							1
2021-04-26	13:04:00	Maggie	Apenheul	Charlotte				1
2021-04-26	13:26:00	Eral	Apenheul	Charlotte				1
2021-04-26	13:26:00	Salena	Apenheul	Charlotte									1
2021-04-26	13:26:00	Tumari	Apenheul	Charlotte									1
2021-04-26	13:26:00	Heather	Apenheul	Charlotte									1
2021-04-26	13:26:00	Sysoe	Apenheul	Charlotte									1
2021-04-26	13:26:00	Rajaja	Apenheul	Charlotte									1
2021-04-26	13:26:00	Maggie	Apenheul	Charlotte				1
2021-04-26	13:56:00	Eral	Apenheul	Charlotte				1
2021-04-26	13:56:00	Salena	Apenheul	Charlotte									1
2021-04-26	13:56:00	Tumari	Apenheul	Charlotte									1
2021-04-26	13:56:00	Heather	Apenheul	Charlotte												1
2021-04-26	13:56:00	Sysoe	Apenheul	Charlotte				1
2021-04-26	13:56:00	Rajaja	Apenheul	Charlotte									1
2021-04-26	13:56:00	Maggie	Apenheul	Charlotte									1
2021-04-30	10:01:00	Eral	Apenheul	Charlotte				1
2021-04-30	10:01:00	Salena	Apenheul	Charlotte				1
2021-04-30	10:01:00	Tumari	Apenheul	Charlotte				1
2021-04-30	10:01:00	Heather	Apenheul	Charlotte				1
2021-04-30	10:01:00	Sysoe	Apenheul	Charlotte							1
2021-04-30	10:01:00	Rajaja	Apenheul	Charlotte									1
2021-04-30	10:01:00	Maggie	Apenheul	Charlotte				1
2021-04-30	10:40:00	Eral	Apenheul	Charlotte				1
2021-04-30	10:40:00	Salena	Apenheul	Charlotte									1
2021-04-30	10:40:00	Tumari	Apenheul	Charlotte									1
2021-04-30	10:40:00	Heather	Apenheul	Charlotte									1
2021-04-30	10:40:00	Sysoe	Apenheul	Charlotte				1
2021-04-30	10:40:00	Rajaja	Apenheul	Charlotte									1
2021-04-30	10:40:00	Maggie	Apenheul	Charlotte				1
2021-04-30	11:00:00	Eral	Apenheul	Charlotte									1
2021-04-30	11:00:00	Salena	Apenheul	Charlotte									1
2021-04-30	11:00:00	Tumari	Apenheul	Charlotte									1
2021-04-30	11:00:00	Heather	Apenheul	Charlotte									1
2021-04-30	11:00:00	Sysoe	Apenheul	Charlotte				1
2021-04-30	11:00:00	Rajaja	Apenheul	Charlotte									1
2021-04-30	11:00:00	Maggie	Apenheul	Charlotte									1
2021-04-30	11:26:00	Eral	Apenheul	Charlotte							1
2021-04-30	11:26:00	Salena	Apenheul	Charlotte		1
2021-04-30	11:26:00	Tumari	Apenheul	Charlotte				1
2021-04-30	11:26:00	Heather	Apenheul	Charlotte									1
2021-04-30	11:26:00	Sysoe	Apenheul	Charlotte				1
2021-04-30	11:26:00	Rajaja	Apenheul	Charlotte				1
2021-04-30	11:26:00	Maggie	Apenheul	Charlotte		1
2021-04-30	11:50:00	Eral	Apenheul	Charlotte				1
2021-04-30	11:50:00	Salena	Apenheul	Charlotte				1
2021-04-30	11:50:00	Tumari	Apenheul	Charlotte																1
2021-04-30	11:50:00	Heather	Apenheul	Charlotte																1
2021-04-30	11:50:00	Sysoe	Apenheul	Charlotte																1
2021-04-30	11:50:00	Rajaja	Apenheul	Charlotte																1
2021-04-30	11:50:00	Maggie	Apenheul	Charlotte				1
2021-04-30	12:19:00	Eral	Apenheul	Charlotte		1
2021-04-30	12:19:00	Salena	Apenheul	Charlotte									1
2021-04-30	12:19:00	Tumari	Apenheul	Charlotte				1
2021-04-30	12:19:00	Heather	Apenheul	Charlotte									1
2021-04-30	12:19:00	Sysoe	Apenheul	Charlotte									1
2021-04-30	12:19:00	Rajaja	Apenheul	Charlotte									1
2021-04-30	12:19:00	Maggie	Apenheul	Charlotte						1
2021-04-30	12:45:00	Eral	Apenheul	Charlotte				1
2021-04-30	12:45:00	Salena	Apenheul	Charlotte				1
2021-04-30	12:45:00	Tumari	Apenheul	Charlotte				1
2021-04-30	12:45:00	Heather	Apenheul	Charlotte		1
2021-04-30	12:45:00	Sysoe	Apenheul	Charlotte				1
2021-04-30	12:45:00	Rajaja	Apenheul	Charlotte				1
2021-04-30	12:45:00	Maggie	Apenheul	Charlotte				1
2021-04-30	13:54:00	Eral	Apenheul	Charlotte									1
2021-04-30	13:54:00	Salena	Apenheul	Charlotte									1
2021-04-30	13:54:00	Tumari	Apenheul	Charlotte									1
2021-04-30	13:54:00	Heather	Apenheul	Charlotte									1
2021-04-30	13:54:00	Sysoe	Apenheul	Charlotte									1
2021-04-30	13:54:00	Rajaja	Apenheul	Charlotte									1
2021-04-30	13:54:00	Maggie	Apenheul	Charlotte									1
2021-05-04	10:11:00	Eral	Apenheul	Charlotte				1
2021-05-04	10:11:00	Salena	Apenheul	Charlotte				1
2021-05-04	10:11:00	Tumari	Apenheul	Charlotte				1
2021-05-04	10:11:00	Heather	Apenheul	Charlotte				1
2021-05-04	10:11:00	Sysoe	Apenheul	Charlotte				1
2021-05-04	10:11:00	Rajaja	Apenheul	Charlotte				1
2021-05-04	10:11:00	Maggie	Apenheul	Charlotte				1
2021-05-04	10:37:00	Eral	Apenheul	Charlotte				1
2021-05-04	10:37:00	Salena	Apenheul	Charlotte				1
2021-05-04	10:37:00	Tumari	Apenheul	Charlotte				1
2021-05-04	10:37:00	Heather	Apenheul	Charlotte				1
2021-05-04	10:37:00	Sysoe	Apenheul	Charlotte																1
2021-05-04	10:37:00	Rajaja	Apenheul	Charlotte																1
2021-05-04	10:37:00	Maggie	Apenheul	Charlotte				1
2021-05-04	11:10:00	Eral	Apenheul	Charlotte									1
2021-05-04	11:10:00	Salena	Apenheul	Charlotte									1
2021-05-04	11:10:00	Tumari	Apenheul	Charlotte									1
2021-05-04	11:10:00	Heather	Apenheul	Charlotte									1
2021-05-04	11:10:00	Sysoe	Apenheul	Charlotte									1
2021-05-04	11:10:00	Rajaja	Apenheul	Charlotte									1
2021-05-04	11:10:00	Maggie	Apenheul	Charlotte									1
2021-05-04	11:40:00	Eral	Apenheul	Charlotte									1
2021-05-04	11:40:00	Salena	Apenheul	Charlotte									1
2021-05-04	11:40:00	Tumari	Apenheul	Charlotte									1
2021-05-04	11:40:00	Heather	Apenheul	Charlotte									1
2021-05-04	11:40:00	Sysoe	Apenheul	Charlotte									1
2021-05-04	11:40:00	Rajaja	Apenheul	Charlotte									1
2021-05-04	11:40:00	Maggie	Apenheul	Charlotte									1
2021-05-04	13:03:00	Eral	Apenheul	Charlotte									1
2021-05-04	13:03:00	Salena	Apenheul	Charlotte									1
2021-05-04	13:03:00	Tumari	Apenheul	Charlotte									1
2021-05-04	13:03:00	Heather	Apenheul	Charlotte									1
2021-05-04	13:03:00	Sysoe	Apenheul	Charlotte									1
2021-05-04	13:03:00	Rajaja	Apenheul	Charlotte									1
2021-05-04	13:03:00	Maggie	Apenheul	Charlotte									1
2021-05-25	09:55:00	Eral	Apenheul	Charlotte									1
2021-05-25	09:55:00	Salena	Apenheul	Charlotte				1
2021-05-25	09:55:00	Tumari	Apenheul	Charlotte				1
2021-05-25	09:55:00	Heather	Apenheul	Charlotte									1
2021-05-25	09:55:00	Sysoe	Apenheul	Charlotte																1
2021-05-25	09:55:00	Rajaja	Apenheul	Charlotte																1
2021-05-25	09:55:00	Maggie	Apenheul	Charlotte				1
2021-05-25	10:20:00	Eral	Apenheul	Charlotte				1
2021-05-25	10:20:00	Salena	Apenheul	Charlotte				1
2021-05-25	10:20:00	Tumari	Apenheul	Charlotte																1
2021-05-25	10:20:00	Heather	Apenheul	Charlotte				1
2021-05-25	10:20:00	Sysoe	Apenheul	Charlotte																1
2021-05-25	10:20:00	Rajaja	Apenheul	Charlotte				1
2021-05-25	10:20:00	Maggie	Apenheul	Charlotte		1
2021-05-25	10:53:00	Eral	Apenheul	Charlotte				1
2021-05-25	10:53:00	Salena	Apenheul	Charlotte									1
2021-05-25	10:53:00	Tumari	Apenheul	Charlotte									1
2021-05-25	10:53:00	Heather	Apenheul	Charlotte									1
2021-05-25	10:53:00	Sysoe	Apenheul	Charlotte									1
2021-05-25	10:53:00	Rajaja	Apenheul	Charlotte									1
2021-05-25	10:53:00	Maggie	Apenheul	Charlotte									1
2021-05-25	11:11:00	Eral	Apenheul	Charlotte									1
2021-05-25	11:11:00	Salena	Apenheul	Charlotte									1
2021-05-25	11:11:00	Tumari	Apenheul	Charlotte									1
2021-05-25	11:11:00	Heather	Apenheul	Charlotte									1
2021-05-25	11:11:00	Sysoe	Apenheul	Charlotte									1
2021-05-25	11:11:00	Rajaja	Apenheul	Charlotte									1
2021-05-25	11:11:00	Maggie	Apenheul	Charlotte									1
2021-05-25	11:31:00	Eral	Apenheul	Charlotte									1
2021-05-25	11:31:00	Salena	Apenheul	Charlotte									1
2021-05-25	11:31:00	Tumari	Apenheul	Charlotte									1
2021-05-25	11:31:00	Heather	Apenheul	Charlotte									1
2021-05-25	11:31:00	Sysoe	Apenheul	Charlotte									1
2021-05-25	11:31:00	Rajaja	Apenheul	Charlotte									1
2021-05-25	11:31:00	Maggie	Apenheul	Charlotte									1
2021-05-25	12:08:00	Eral	Apenheul	Charlotte									1
2021-05-25	12:08:00	Salena	Apenheul	Charlotte									1
2021-05-25	12:08:00	Tumari	Apenheul	Charlotte									1
2021-05-25	12:08:00	Heather	Apenheul	Charlotte									1
2021-05-25	12:08:00	Sysoe	Apenheul	Charlotte									1
2021-05-25	12:08:00	Rajaja	Apenheul	Charlotte									1
2021-05-25	12:08:00	Maggie	Apenheul	Charlotte									1
2021-05-25	12:25:00	Eral	Apenheul	Charlotte							1
2021-05-25	12:25:00	Salena	Apenheul	Charlotte							1
2021-05-25	12:25:00	Tumari	Apenheul	Charlotte							1
2021-05-25	12:25:00	Heather	Apenheul	Charlotte									1
2021-05-25	12:25:00	Sysoe	Apenheul	Charlotte									1
2021-05-25	12:25:00	Rajaja	Apenheul	Charlotte									1
2021-05-25	12:25:00	Maggie	Apenheul	Charlotte									1
2021-05-25	13:24:00	Eral	Apenheul	Charlotte				1
2021-05-25	13:24:00	Salena	Apenheul	Charlotte				1
2021-05-25	13:24:00	Tumari	Apenheul	Charlotte							1
2021-05-25	13:24:00	Heather	Apenheul	Charlotte									1
2021-05-25	13:24:00	Sysoe	Apenheul	Charlotte				1
2021-05-25	13:24:00	Rajaja	Apenheul	Charlotte									1
2021-05-25	13:24:00	Maggie	Apenheul	Charlotte							1
2021-05-25	13:52:00	Eral	Apenheul	Charlotte									1
2021-05-25	13:52:00	Salena	Apenheul	Charlotte									1
2021-05-25	13:52:00	Tumari	Apenheul	Charlotte									1
2021-05-25	13:52:00	Heather	Apenheul	Charlotte									1
2021-05-25	13:52:00	Sysoe	Apenheul	Charlotte									1
2021-05-25	13:52:00	Rajaja	Apenheul	Charlotte									1
2021-05-25	13:52:00	Maggie	Apenheul	Charlotte									1
2021-05-25	14:16:00	Eral	Apenheul	Charlotte									1
2021-05-25	14:16:00	Salena	Apenheul	Charlotte									1
2021-05-25	14:16:00	Tumari	Apenheul	Charlotte									1
2021-05-25	14:16:00	Heather	Apenheul	Charlotte									1
2021-05-25	14:16:00	Sysoe	Apenheul	Charlotte									1
2021-05-25	14:16:00	Rajaja	Apenheul	Charlotte									1
2021-05-25	14:16:00	Maggie	Apenheul	Charlotte									1
2021-05-25	14:57:00	Eral	Apenheul	Charlotte				1
2021-05-25	14:57:00	Salena	Apenheul	Charlotte				1
2021-05-25	14:57:00	Tumari	Apenheul	Charlotte				1
2021-05-25	14:57:00	Heather	Apenheul	Charlotte				1
2021-05-25	14:57:00	Sysoe	Apenheul	Charlotte				1
2021-05-25	14:57:00	Rajaja	Apenheul	Charlotte									1
2021-05-25	14:57:00	Maggie	Apenheul	Charlotte				1
2021-05-25	15:26:00	Eral	Apenheul	Charlotte				1
2021-05-25	15:26:00	Salena	Apenheul	Charlotte													1
2021-05-25	15:26:00	Tumari	Apenheul	Charlotte				1
2021-05-25	15:26:00	Heather	Apenheul	Charlotte									1
2021-05-25	15:26:00	Sysoe	Apenheul	Charlotte				1
2021-05-25	15:26:00	Rajaja	Apenheul	Charlotte									1
2021-05-25	15:26:00	Maggie	Apenheul	Charlotte				1
2021-05-25	15:57:00	Eral	Apenheul	Charlotte				1
2021-05-25	15:57:00	Salena	Apenheul	Charlotte													1
2021-05-25	15:57:00	Tumari	Apenheul	Charlotte				1
2021-05-25	15:57:00	Heather	Apenheul	Charlotte									1
2021-05-25	15:57:00	Sysoe	Apenheul	Charlotte				1
2021-05-25	15:57:00	Rajaja	Apenheul	Charlotte									1
2021-05-25	15:57:00	Maggie	Apenheul	Charlotte									1
2021-05-26	09:55:00	Eral	Apenheul	Charlotte						1
2021-05-26	09:55:00	Salena	Apenheul	Charlotte				1
2021-05-26	09:55:00	Tumari	Apenheul	Charlotte				1
2021-05-26	09:55:00	Heather	Apenheul	Charlotte				1
2021-05-26	09:55:00	Sysoe	Apenheul	Charlotte																1
2021-05-26	09:55:00	Rajaja	Apenheul	Charlotte							1
2021-05-26	09:55:00	Maggie	Apenheul	Charlotte																1
2021-05-26	10:22:00	Eral	Apenheul	Charlotte				1
2021-05-26	10:22:00	Salena	Apenheul	Charlotte							1
2021-05-26	10:22:00	Tumari	Apenheul	Charlotte				1
2021-05-26	10:22:00	Heather	Apenheul	Charlotte				1
2021-05-26	10:22:00	Sysoe	Apenheul	Charlotte				1
2021-05-26	10:22:00	Rajaja	Apenheul	Charlotte				1
2021-05-26	10:22:00	Maggie	Apenheul	Charlotte				1
2021-05-26	11:11:00	Eral	Apenheul	Charlotte																1
2021-05-26	11:11:00	Salena	Apenheul	Charlotte									1
2021-05-26	11:11:00	Tumari	Apenheul	Charlotte									1
2021-05-26	11:11:00	Heather	Apenheul	Charlotte									1
2021-05-26	11:11:00	Sysoe	Apenheul	Charlotte									1
2021-05-26	11:11:00	Rajaja	Apenheul	Charlotte									1
2021-05-26	11:11:00	Maggie	Apenheul	Charlotte									1
2021-05-26	11:37:00	Eral	Apenheul	Charlotte									1
2021-05-26	11:37:00	Salena	Apenheul	Charlotte									1
2021-05-26	11:37:00	Tumari	Apenheul	Charlotte									1
2021-05-26	11:37:00	Heather	Apenheul	Charlotte									1
2021-05-26	11:37:00	Sysoe	Apenheul	Charlotte									1
2021-05-26	11:37:00	Rajaja	Apenheul	Charlotte									1
2021-05-26	11:37:00	Maggie	Apenheul	Charlotte									1
2021-05-26	12:01:00	Eral	Apenheul	Charlotte				1
2021-05-26	12:01:00	Salena	Apenheul	Charlotte							1
2021-05-26	12:01:00	Tumari	Apenheul	Charlotte							1
2021-05-26	12:01:00	Heather	Apenheul	Charlotte							1
2021-05-26	12:01:00	Sysoe	Apenheul	Charlotte							1
2021-05-26	12:01:00	Rajaja	Apenheul	Charlotte																1
2021-05-26	12:01:00	Maggie	Apenheul	Charlotte							1
2021-05-26	12:31:00	Eral	Apenheul	Charlotte									1
2021-05-26	12:31:00	Salena	Apenheul	Charlotte									1
2021-05-26	12:31:00	Tumari	Apenheul	Charlotte									1
2021-05-26	12:31:00	Heather	Apenheul	Charlotte									1
2021-05-26	12:31:00	Sysoe	Apenheul	Charlotte																1
2021-05-26	12:31:00	Rajaja	Apenheul	Charlotte									1
2021-05-26	12:31:00	Maggie	Apenheul	Charlotte									1
2021-05-26	13:38:00	Eral	Apenheul	Charlotte									1
2021-05-26	13:38:00	Salena	Apenheul	Charlotte									1
2021-05-26	13:38:00	Tumari	Apenheul	Charlotte									1
2021-05-26	13:38:00	Heather	Apenheul	Charlotte									1
2021-05-26	13:38:00	Sysoe	Apenheul	Charlotte									1
2021-05-26	13:38:00	Rajaja	Apenheul	Charlotte									1
2021-05-26	13:38:00	Maggie	Apenheul	Charlotte									1
2021-05-26	13:57:00	Eral	Apenheul	Charlotte				1
2021-05-26	13:57:00	Salena	Apenheul	Charlotte									1
2021-05-26	13:57:00	Tumari	Apenheul	Charlotte									1
2021-05-26	13:57:00	Heather	Apenheul	Charlotte									1
2021-05-26	13:57:00	Sysoe	Apenheul	Charlotte									1
2021-05-26	13:57:00	Rajaja	Apenheul	Charlotte									1
2021-05-26	13:57:00	Maggie	Apenheul	Charlotte									1
2021-05-26	14:20:00	Eral	Apenheul	Charlotte									1
2021-05-26	14:20:00	Salena	Apenheul	Charlotte																1
2021-05-26	14:20:00	Tumari	Apenheul	Charlotte				1
2021-05-26	14:20:00	Heather	Apenheul	Charlotte				1
2021-05-26	14:20:00	Sysoe	Apenheul	Charlotte									1
2021-05-26	14:20:00	Rajaja	Apenheul	Charlotte									1
2021-05-26	14:20:00	Maggie	Apenheul	Charlotte				1
2021-05-26	14:45:00	Eral	Apenheul	Charlotte							1
2021-05-26	14:45:00	Salena	Apenheul	Charlotte							1
2021-05-26	14:45:00	Tumari	Apenheul	Charlotte				1
2021-05-26	14:45:00	Heather	Apenheul	Charlotte									1
2021-05-26	14:45:00	Sysoe	Apenheul	Charlotte				1
2021-05-26	14:45:00	Rajaja	Apenheul	Charlotte							1
2021-05-26	14:45:00	Maggie	Apenheul	Charlotte									1
2021-05-26	15:12:00	Eral	Apenheul	Charlotte																1
2021-05-26	15:12:00	Salena	Apenheul	Charlotte									1
2021-05-26	15:12:00	Tumari	Apenheul	Charlotte									1
2021-05-26	15:12:00	Heather	Apenheul	Charlotte									1
2021-05-26	15:12:00	Sysoe	Apenheul	Charlotte									1
2021-05-26	15:12:00	Rajaja	Apenheul	Charlotte									1
2021-05-26	15:12:00	Maggie	Apenheul	Charlotte									1
2021-05-27	09:54:00	Eral	Apenheul	Charlotte									1
2021-05-27	09:54:00	Salena	Apenheul	Charlotte									1
2021-05-27	09:54:00	Tumari	Apenheul	Charlotte									1
2021-05-27	09:54:00	Heather	Apenheul	Charlotte									1
2021-05-27	09:54:00	Sysoe	Apenheul	Charlotte									1
2021-05-27	09:54:00	Rajaja	Apenheul	Charlotte									1
2021-05-27	09:54:00	Maggie	Apenheul	Charlotte									1
2021-05-27	10:18:00	Eral	Apenheul	Charlotte									1
2021-05-27	10:18:00	Salena	Apenheul	Charlotte									1
2021-05-27	10:18:00	Tumari	Apenheul	Charlotte									1
2021-05-27	10:18:00	Heather	Apenheul	Charlotte									1
2021-05-27	10:18:00	Sysoe	Apenheul	Charlotte									1
2021-05-27	10:18:00	Rajaja	Apenheul	Charlotte									1
2021-05-27	10:18:00	Maggie	Apenheul	Charlotte									1
2021-05-27	10:38:00	Eral	Apenheul	Charlotte									1
2021-05-27	10:38:00	Salena	Apenheul	Charlotte									1
2021-05-27	10:38:00	Tumari	Apenheul	Charlotte									1
2021-05-27	10:38:00	Heather	Apenheul	Charlotte									1
2021-05-27	10:38:00	Sysoe	Apenheul	Charlotte									1
2021-05-27	10:38:00	Rajaja	Apenheul	Charlotte									1
2021-05-27	10:38:00	Maggie	Apenheul	Charlotte									1
2021-05-27	11:06:00	Eral	Apenheul	Charlotte									1
2021-05-27	11:06:00	Salena	Apenheul	Charlotte									1
2021-05-27	11:06:00	Tumari	Apenheul	Charlotte									1
2021-05-27	11:06:00	Heather	Apenheul	Charlotte									1
2021-05-27	11:06:00	Sysoe	Apenheul	Charlotte									1
2021-05-27	11:06:00	Rajaja	Apenheul	Charlotte									1
2021-05-27	11:06:00	Maggie	Apenheul	Charlotte									1
2021-05-27	11:26:00	Eral	Apenheul	Charlotte																1
2021-05-27	11:26:00	Salena	Apenheul	Charlotte							1
2021-05-27	11:26:00	Tumari	Apenheul	Charlotte							1
2021-05-27	11:26:00	Heather	Apenheul	Charlotte									1
2021-05-27	11:26:00	Sysoe	Apenheul	Charlotte							1
2021-05-27	11:26:00	Rajaja	Apenheul	Charlotte																1
2021-05-27	11:26:00	Maggie	Apenheul	Charlotte							1
2021-05-27	11:49:00	Eral	Apenheul	Charlotte									1
2021-05-27	11:49:00	Salena	Apenheul	Charlotte									1
2021-05-27	11:49:00	Tumari	Apenheul	Charlotte							1
2021-05-27	11:49:00	Heather	Apenheul	Charlotte									1
2021-05-27	11:49:00	Sysoe	Apenheul	Charlotte									1
2021-05-27	11:49:00	Rajaja	Apenheul	Charlotte																1
2021-05-27	11:49:00	Maggie	Apenheul	Charlotte									1
2021-05-27	12:13:00	Eral	Apenheul	Charlotte							1
2021-05-27	12:13:00	Salena	Apenheul	Charlotte				1
2021-05-27	12:13:00	Tumari	Apenheul	Charlotte				1
2021-05-27	12:13:00	Heather	Apenheul	Charlotte				1
2021-05-27	12:13:00	Sysoe	Apenheul	Charlotte																1
2021-05-27	12:13:00	Rajaja	Apenheul	Charlotte				1
2021-05-27	12:13:00	Maggie	Apenheul	Charlotte				1
2021-05-27	13:08:00	Eral	Apenheul	Charlotte				1
2021-05-27	13:08:00	Salena	Apenheul	Charlotte				1
2021-05-27	13:08:00	Tumari	Apenheul	Charlotte							1
2021-05-27	13:08:00	Heather	Apenheul	Charlotte							1
2021-05-27	13:08:00	Sysoe	Apenheul	Charlotte																1
2021-05-27	13:08:00	Rajaja	Apenheul	Charlotte																1
2021-05-27	13:08:00	Maggie	Apenheul	Charlotte																1
2021-05-27	13:37:00	Eral	Apenheul	Charlotte									1
2021-05-27	13:37:00	Salena	Apenheul	Charlotte									1
2021-05-27	13:37:00	Tumari	Apenheul	Charlotte									1
2021-05-27	13:37:00	Heather	Apenheul	Charlotte									1
2021-05-27	13:37:00	Sysoe	Apenheul	Charlotte									1
2021-05-27	13:37:00	Rajaja	Apenheul	Charlotte									1
2021-05-27	13:37:00	Maggie	Apenheul	Charlotte									1
2021-05-27	14:00:00	Eral	Apenheul	Charlotte				1
2021-05-27	14:00:00	Salena	Apenheul	Charlotte				1
2021-05-27	14:00:00	Tumari	Apenheul	Charlotte				1
2021-05-27	14:00:00	Heather	Apenheul	Charlotte				1
2021-05-27	14:00:00	Sysoe	Apenheul	Charlotte				1
2021-05-27	14:00:00	Rajaja	Apenheul	Charlotte									1
2021-05-27	14:00:00	Maggie	Apenheul	Charlotte				1
2021-05-27	14:26:00	Eral	Apenheul	Charlotte				1
2021-05-27	14:26:00	Salena	Apenheul	Charlotte								1
2021-05-27	14:26:00	Tumari	Apenheul	Charlotte								1
2021-05-27	14:26:00	Heather	Apenheul	Charlotte							1
2021-05-27	14:26:00	Sysoe	Apenheul	Charlotte				1
2021-05-27	14:26:00	Rajaja	Apenheul	Charlotte							1
2021-05-27	14:26:00	Maggie	Apenheul	Charlotte							1
2021-05-27	15:00:00	Eral	Apenheul	Charlotte																1
2021-05-27	15:00:00	Salena	Apenheul	Charlotte													1
2021-05-27	15:00:00	Tumari	Apenheul	Charlotte				1
2021-05-27	15:00:00	Heather	Apenheul	Charlotte									1
2021-05-27	15:00:00	Sysoe	Apenheul	Charlotte				1
2021-05-27	15:00:00	Rajaja	Apenheul	Charlotte									1
2021-05-27	15:00:00	Maggie	Apenheul	Charlotte													1
2021-05-27	15:29:00	Eral	Apenheul	Charlotte							1
2021-05-27	15:29:00	Salena	Apenheul	Charlotte									1
2021-05-27	15:29:00	Tumari	Apenheul	Charlotte									1
2021-05-27	15:29:00	Heather	Apenheul	Charlotte							1
2021-05-27	15:29:00	Sysoe	Apenheul	Charlotte							1
2021-05-27	15:29:00	Rajaja	Apenheul	Charlotte									1
2021-05-27	15:29:00	Maggie	Apenheul	Charlotte									1
2021-06-01	09:55:00	Eral	Apenheul	Charlotte				1
2021-06-01	09:55:00	Salena	Apenheul	Charlotte							1
2021-06-01	09:55:00	Tumari	Apenheul	Charlotte													1
2021-06-01	09:55:00	Heather	Apenheul	Charlotte									1
2021-06-01	09:55:00	Sysoe	Apenheul	Charlotte																1
2021-06-01	09:55:00	Rajaja	Apenheul	Charlotte									1
2021-06-01	09:55:00	Maggie	Apenheul	Charlotte							1
2021-06-01	10:45:00	Eral	Apenheul	Charlotte																1
2021-06-01	10:45:00	Salena	Apenheul	Charlotte				1
2021-06-01	10:45:00	Tumari	Apenheul	Charlotte				1
2021-06-01	10:45:00	Heather	Apenheul	Charlotte				1
2021-06-01	10:45:00	Sysoe	Apenheul	Charlotte																1
2021-06-01	10:45:00	Rajaja	Apenheul	Charlotte									1
2021-06-01	10:45:00	Maggie	Apenheul	Charlotte				1
2021-06-01	11:11:00	Eral	Apenheul	Charlotte									1
2021-06-01	11:11:00	Salena	Apenheul	Charlotte									1
2021-06-01	11:11:00	Tumari	Apenheul	Charlotte									1
2021-06-01	11:11:00	Heather	Apenheul	Charlotte									1
2021-06-01	11:11:00	Sysoe	Apenheul	Charlotte									1
2021-06-01	11:11:00	Rajaja	Apenheul	Charlotte									1
2021-06-01	11:11:00	Maggie	Apenheul	Charlotte									1
2021-06-01	11:36:00	Eral	Apenheul	Charlotte									1
2021-06-01	11:36:00	Salena	Apenheul	Charlotte									1
2021-06-01	11:36:00	Tumari	Apenheul	Charlotte									1
2021-06-01	11:36:00	Heather	Apenheul	Charlotte									1
2021-06-01	11:36:00	Sysoe	Apenheul	Charlotte									1
2021-06-01	11:36:00	Rajaja	Apenheul	Charlotte									1
2021-06-01	11:36:00	Maggie	Apenheul	Charlotte									1
2021-06-01	12:01:00	Eral	Apenheul	Charlotte				1
2021-06-01	12:01:00	Salena	Apenheul	Charlotte				1
2021-06-01	12:01:00	Tumari	Apenheul	Charlotte				1
2021-06-01	12:01:00	Heather	Apenheul	Charlotte				1
2021-06-01	12:01:00	Sysoe	Apenheul	Charlotte				1
2021-06-01	12:01:00	Rajaja	Apenheul	Charlotte				1
2021-06-01	12:01:00	Maggie	Apenheul	Charlotte				1
2021-06-01	13:12:00	Eral	Apenheul	Charlotte													1
2021-06-01	13:12:00	Salena	Apenheul	Charlotte									1
2021-06-01	13:12:00	Tumari	Apenheul	Charlotte									1
2021-06-01	13:12:00	Heather	Apenheul	Charlotte									1
2021-06-01	13:12:00	Sysoe	Apenheul	Charlotte									1
2021-06-01	13:12:00	Rajaja	Apenheul	Charlotte									1
2021-06-01	13:12:00	Maggie	Apenheul	Charlotte									1
2021-06-01	13:37:00	Eral	Apenheul	Charlotte									1
2021-06-01	13:37:00	Salena	Apenheul	Charlotte				1
2021-06-01	13:37:00	Tumari	Apenheul	Charlotte				1
2021-06-01	13:37:00	Heather	Apenheul	Charlotte									1
2021-06-01	13:37:00	Sysoe	Apenheul	Charlotte				1
2021-06-01	13:37:00	Rajaja	Apenheul	Charlotte									1
2021-06-01	13:37:00	Maggie	Apenheul	Charlotte				1
2021-06-01	14:00:00	Eral	Apenheul	Charlotte									1
2021-06-01	14:00:00	Salena	Apenheul	Charlotte									1
2021-06-01	14:00:00	Tumari	Apenheul	Charlotte									1
2021-06-01	14:00:00	Heather	Apenheul	Charlotte				1
2021-06-01	14:00:00	Sysoe	Apenheul	Charlotte									1
2021-06-01	14:00:00	Rajaja	Apenheul	Charlotte				1
2021-06-01	14:00:00	Maggie	Apenheul	Charlotte									1
2021-06-01	14:21:00	Eral	Apenheul	Charlotte									1
2021-06-01	14:21:00	Salena	Apenheul	Charlotte									1
2021-06-01	14:21:00	Tumari	Apenheul	Charlotte									1
2021-06-01	14:21:00	Heather	Apenheul	Charlotte									1
2021-06-01	14:21:00	Sysoe	Apenheul	Charlotte									1
2021-06-01	14:21:00	Rajaja	Apenheul	Charlotte																1
2021-06-01	14:21:00	Maggie	Apenheul	Charlotte									1
2021-06-01	14:50:00	Eral	Apenheul	Charlotte							1
2021-06-01	14:50:00	Salena	Apenheul	Charlotte							1
2021-06-01	14:50:00	Tumari	Apenheul	Charlotte				1
2021-06-01	14:50:00	Heather	Apenheul	Charlotte													1
2021-06-01	14:50:00	Sysoe	Apenheul	Charlotte				1
2021-06-01	14:50:00	Rajaja	Apenheul	Charlotte									1
2021-06-01	14:50:00	Maggie	Apenheul	Charlotte							1
2021-06-01	15:20:00	Eral	Apenheul	Charlotte									1
2021-06-01	15:20:00	Salena	Apenheul	Charlotte							1
2021-06-01	15:20:00	Tumari	Apenheul	Charlotte				1
2021-06-01	15:20:00	Heather	Apenheul	Charlotte				1
2021-06-01	15:20:00	Sysoe	Apenheul	Charlotte							1
2021-06-01	15:20:00	Rajaja	Apenheul	Charlotte							1
2021-06-01	15:20:00	Maggie	Apenheul	Charlotte													1
2021-06-02	10:03:00	Eral	Apenheul	Charlotte																1
2021-06-02	10:03:00	Salena	Apenheul	Charlotte							1
2021-06-02	10:03:00	Tumari	Apenheul	Charlotte							1
2021-06-02	10:03:00	Heather	Apenheul	Charlotte									1
2021-06-02	10:03:00	Sysoe	Apenheul	Charlotte									1
2021-06-02	10:03:00	Rajaja	Apenheul	Charlotte							1
2021-06-02	10:03:00	Maggie	Apenheul	Charlotte									1
2021-06-02	10:33:00	Eral	Apenheul	Charlotte																1
2021-06-02	10:33:00	Salena	Apenheul	Charlotte													1
2021-06-02	10:33:00	Tumari	Apenheul	Charlotte								1
2021-06-02	10:33:00	Heather	Apenheul	Charlotte				1
2021-06-02	10:33:00	Sysoe	Apenheul	Charlotte																1
2021-06-02	10:33:00	Rajaja	Apenheul	Charlotte									1
2021-06-02	10:33:00	Maggie	Apenheul	Charlotte									1
2021-06-02	11:35:00	Eral	Apenheul	Charlotte																1
2021-06-02	11:35:00	Salena	Apenheul	Charlotte									1
2021-06-02	11:35:00	Tumari	Apenheul	Charlotte									1
2021-06-02	11:35:00	Heather	Apenheul	Charlotte									1
2021-06-02	11:35:00	Sysoe	Apenheul	Charlotte				1
2021-06-02	11:35:00	Rajaja	Apenheul	Charlotte				1
2021-06-02	11:35:00	Maggie	Apenheul	Charlotte									1
2021-06-02	11:55:00	Eral	Apenheul	Charlotte				1
2021-06-02	11:55:00	Salena	Apenheul	Charlotte				1
2021-06-02	11:55:00	Tumari	Apenheul	Charlotte				1
2021-06-02	11:55:00	Heather	Apenheul	Charlotte				1
2021-06-02	11:55:00	Sysoe	Apenheul	Charlotte				1
2021-06-02	11:55:00	Rajaja	Apenheul	Charlotte				1
2021-06-02	11:55:00	Maggie	Apenheul	Charlotte				1
2021-06-02	12:20:00	Eral	Apenheul	Charlotte																1
2021-06-02	12:20:00	Salena	Apenheul	Charlotte				1
2021-06-02	12:20:00	Tumari	Apenheul	Charlotte							1
2021-06-02	12:20:00	Heather	Apenheul	Charlotte									1
2021-06-02	12:20:00	Sysoe	Apenheul	Charlotte				1
2021-06-02	12:20:00	Rajaja	Apenheul	Charlotte									1
2021-06-02	12:20:00	Maggie	Apenheul	Charlotte									1
2021-06-02	12:44:00	Eral	Apenheul	Charlotte				1
2021-06-02	12:44:00	Salena	Apenheul	Charlotte									1
2021-06-02	12:44:00	Tumari	Apenheul	Charlotte									1
2021-06-02	12:44:00	Heather	Apenheul	Charlotte									1
2021-06-02	12:44:00	Sysoe	Apenheul	Charlotte									1
2021-06-02	12:44:00	Rajaja	Apenheul	Charlotte									1
2021-06-02	12:44:00	Maggie	Apenheul	Charlotte									1
2021-06-02	13:31:00	Eral	Apenheul	Charlotte									1
2021-06-02	13:31:00	Salena	Apenheul	Charlotte																1
2021-06-02	13:31:00	Tumari	Apenheul	Charlotte																1
2021-06-02	13:31:00	Heather	Apenheul	Charlotte																1
2021-06-02	13:31:00	Sysoe	Apenheul	Charlotte																1
2021-06-02	13:31:00	Rajaja	Apenheul	Charlotte							1
2021-06-02	13:31:00	Maggie	Apenheul	Charlotte							1
2021-06-02	14:19:00	Eral	Apenheul	Charlotte									1
2021-06-02	14:19:00	Salena	Apenheul	Charlotte							1
2021-06-02	14:19:00	Tumari	Apenheul	Charlotte									1
2021-06-02	14:19:00	Heather	Apenheul	Charlotte									1
2021-06-02	14:19:00	Sysoe	Apenheul	Charlotte									1
2021-06-02	14:19:00	Rajaja	Apenheul	Charlotte																1
2021-06-02	14:19:00	Maggie	Apenheul	Charlotte																1
2021-06-02	14:44:00	Eral	Apenheul	Charlotte									1
2021-06-02	14:44:00	Salena	Apenheul	Charlotte									1
2021-06-02	14:44:00	Tumari	Apenheul	Charlotte									1
2021-06-02	14:44:00	Heather	Apenheul	Charlotte									1
2021-06-02	14:44:00	Sysoe	Apenheul	Charlotte									1
2021-06-02	14:44:00	Rajaja	Apenheul	Charlotte									1
2021-06-02	14:44:00	Maggie	Apenheul	Charlotte									1
2021-06-02	15:05:00	Eral	Apenheul	Charlotte									1
2021-06-02	15:05:00	Salena	Apenheul	Charlotte									1
2021-06-02	15:05:00	Tumari	Apenheul	Charlotte									1
2021-06-02	15:05:00	Heather	Apenheul	Charlotte									1
2021-06-02	15:05:00	Sysoe	Apenheul	Charlotte									1
2021-06-02	15:05:00	Rajaja	Apenheul	Charlotte									1
2021-06-02	15:05:00	Maggie	Apenheul	Charlotte									1
2021-06-02	15:19:00	Eral	Apenheul	Charlotte							1
2021-06-02	15:19:00	Salena	Apenheul	Charlotte									1
2021-06-02	15:19:00	Tumari	Apenheul	Charlotte									1
2021-06-02	15:19:00	Heather	Apenheul	Charlotte									1
2021-06-02	15:19:00	Sysoe	Apenheul	Charlotte									1
2021-06-02	15:19:00	Rajaja	Apenheul	Charlotte									1
2021-06-02	15:19:00	Maggie	Apenheul	Charlotte									1
2021-06-04	09:55:00	Eral	Apenheul	Charlotte									1
2021-06-04	09:55:00	Salena	Apenheul	Charlotte							1
2021-06-04	09:55:00	Tumari	Apenheul	Charlotte							1
2021-06-04	09:55:00	Heather	Apenheul	Charlotte				1
2021-06-04	09:55:00	Sysoe	Apenheul	Charlotte									1
2021-06-04	09:55:00	Rajaja	Apenheul	Charlotte				1
2021-06-04	09:55:00	Maggie	Apenheul	Charlotte				1
2021-06-04	10:36:00	Eral	Apenheul	Charlotte				1
2021-06-04	10:36:00	Salena	Apenheul	Charlotte									1
2021-06-04	10:36:00	Tumari	Apenheul	Charlotte									1
2021-06-04	10:36:00	Heather	Apenheul	Charlotte									1
2021-06-04	10:36:00	Sysoe	Apenheul	Charlotte																1
2021-06-04	10:36:00	Rajaja	Apenheul	Charlotte									1
2021-06-04	10:36:00	Maggie	Apenheul	Charlotte				1
2021-06-04	11:04:00	Eral	Apenheul	Charlotte									1
2021-06-04	11:04:00	Salena	Apenheul	Charlotte													1
2021-06-04	11:04:00	Tumari	Apenheul	Charlotte													1
2021-06-04	11:04:00	Heather	Apenheul	Charlotte									1
2021-06-04	11:04:00	Sysoe	Apenheul	Charlotte									1
2021-06-04	11:04:00	Rajaja	Apenheul	Charlotte									1
2021-06-04	11:04:00	Maggie	Apenheul	Charlotte									1
2021-06-04	11:25:00	Eral	Apenheul	Charlotte							1
2021-06-04	11:25:00	Salena	Apenheul	Charlotte													1
2021-06-04	11:25:00	Tumari	Apenheul	Charlotte									1
2021-06-04	11:25:00	Heather	Apenheul	Charlotte									1
2021-06-04	11:25:00	Sysoe	Apenheul	Charlotte									1
2021-06-04	11:25:00	Rajaja	Apenheul	Charlotte									1
2021-06-04	11:25:00	Maggie	Apenheul	Charlotte									1
2021-06-04	11:46:00	Eral	Apenheul	Charlotte									1
2021-06-04	11:46:00	Salena	Apenheul	Charlotte									1
2021-06-04	11:46:00	Tumari	Apenheul	Charlotte									1
2021-06-04	11:46:00	Heather	Apenheul	Charlotte									1
2021-06-04	11:46:00	Sysoe	Apenheul	Charlotte									1
2021-06-04	11:46:00	Rajaja	Apenheul	Charlotte									1
2021-06-04	11:46:00	Maggie	Apenheul	Charlotte									1
2021-06-04	12:07:00	Eral	Apenheul	Charlotte									1
2021-06-04	12:07:00	Salena	Apenheul	Charlotte									1
2021-06-04	12:07:00	Tumari	Apenheul	Charlotte																1
2021-06-04	12:07:00	Heather	Apenheul	Charlotte									1
2021-06-04	12:07:00	Sysoe	Apenheul	Charlotte							1
2021-06-04	12:07:00	Rajaja	Apenheul	Charlotte				1
2021-06-04	12:07:00	Maggie	Apenheul	Charlotte									1
2021-06-04	13:21:00	Eral	Apenheul	Charlotte				1
2021-06-04	13:21:00	Salena	Apenheul	Charlotte									1
2021-06-04	13:21:00	Tumari	Apenheul	Charlotte									1
2021-06-04	13:21:00	Heather	Apenheul	Charlotte									1
2021-06-04	13:21:00	Sysoe	Apenheul	Charlotte									1
2021-06-04	13:21:00	Rajaja	Apenheul	Charlotte									1
2021-06-04	13:21:00	Maggie	Apenheul	Charlotte									1
2021-06-04	13:46:00	Eral	Apenheul	Charlotte													1
2021-06-04	13:46:00	Salena	Apenheul	Charlotte							1
2021-06-04	13:46:00	Tumari	Apenheul	Charlotte				1
2021-06-04	13:46:00	Heather	Apenheul	Charlotte							1
2021-06-04	13:46:00	Sysoe	Apenheul	Charlotte									1
2021-06-04	13:46:00	Rajaja	Apenheul	Charlotte									1
2021-06-04	13:46:00	Maggie	Apenheul	Charlotte						1
2021-06-04	14:11:00	Eral	Apenheul	Charlotte					1
2021-06-04	14:11:00	Salena	Apenheul	Charlotte									1
2021-06-04	14:11:00	Tumari	Apenheul	Charlotte							1
2021-06-04	14:11:00	Heather	Apenheul	Charlotte													1
2021-06-04	14:11:00	Sysoe	Apenheul	Charlotte													1
2021-06-04	14:11:00	Rajaja	Apenheul	Charlotte									1
2021-06-04	14:11:00	Maggie	Apenheul	Charlotte									1
2021-06-04	14:54:00	Eral	Apenheul	Charlotte				1
2021-06-04	14:54:00	Salena	Apenheul	Charlotte				1
2021-06-04	14:54:00	Tumari	Apenheul	Charlotte				1
2021-06-04	14:54:00	Heather	Apenheul	Charlotte				1
2021-06-04	14:54:00	Sysoe	Apenheul	Charlotte				1
2021-06-04	14:54:00	Rajaja	Apenheul	Charlotte				1
2021-06-04	14:54:00	Maggie	Apenheul	Charlotte													1
2021-06-04	15:33:00	Eral	Apenheul	Charlotte				1
2021-06-04	15:33:00	Salena	Apenheul	Charlotte																1
2021-06-04	15:33:00	Tumari	Apenheul	Charlotte				1
2021-06-04	15:33:00	Heather	Apenheul	Charlotte																1
2021-06-04	15:33:00	Sysoe	Apenheul	Charlotte																1
2021-06-04	15:33:00	Rajaja	Apenheul	Charlotte																1
2021-06-04	15:33:00	Maggie	Apenheul	Charlotte				1
2021-06-04	16:02:00	Eral	Apenheul	Charlotte													1
2021-06-04	16:02:00	Salena	Apenheul	Charlotte									1
2021-06-04	16:02:00	Tumari	Apenheul	Charlotte									1
2021-06-04	16:02:00	Heather	Apenheul	Charlotte									1
2021-06-04	16:02:00	Sysoe	Apenheul	Charlotte				1
2021-06-04	16:02:00	Rajaja	Apenheul	Charlotte									1
2021-06-04	16:02:00	Maggie	Apenheul	Charlotte									1
2021-06-08	10:01:00	Eral	Apenheul	Charlotte									1
2021-06-08	10:01:00	Salena	Apenheul	Charlotte				1
2021-06-08	10:01:00	Tumari	Apenheul	Charlotte							1
2021-06-08	10:01:00	Heather	Apenheul	Charlotte									1
2021-06-08	10:01:00	Sysoe	Apenheul	Charlotte				1
2021-06-08	10:01:00	Rajaja	Apenheul	Charlotte				1
2021-06-08	10:01:00	Maggie	Apenheul	Charlotte				1
2021-06-08	10:31:00	Eral	Apenheul	Charlotte				1
2021-06-08	10:31:00	Salena	Apenheul	Charlotte									1
2021-06-08	10:31:00	Tumari	Apenheul	Charlotte									1
2021-06-08	10:31:00	Heather	Apenheul	Charlotte									1
2021-06-08	10:31:00	Sysoe	Apenheul	Charlotte									1
2021-06-08	10:31:00	Rajaja	Apenheul	Charlotte									1
2021-06-08	10:31:00	Maggie	Apenheul	Charlotte				1
2021-06-08	11:00:00	Eral	Apenheul	Charlotte									1
2021-06-08	11:00:00	Salena	Apenheul	Charlotte				1
2021-06-08	11:00:00	Tumari	Apenheul	Charlotte				1
2021-06-08	11:00:00	Heather	Apenheul	Charlotte				1
2021-06-08	11:00:00	Sysoe	Apenheul	Charlotte				1
2021-06-08	11:00:00	Rajaja	Apenheul	Charlotte																1
2021-06-08	11:00:00	Maggie	Apenheul	Charlotte				1
2021-06-08	11:40:00	Eral	Apenheul	Charlotte									1
2021-06-08	11:40:00	Salena	Apenheul	Charlotte								1
2021-06-08	11:40:00	Tumari	Apenheul	Charlotte								1
2021-06-08	11:40:00	Heather	Apenheul	Charlotte								1
2021-06-08	11:40:00	Sysoe	Apenheul	Charlotte								1
2021-06-08	11:40:00	Rajaja	Apenheul	Charlotte																1
2021-06-08	11:40:00	Maggie	Apenheul	Charlotte									1
2021-06-08	12:02:00	Eral	Apenheul	Charlotte				1
2021-06-08	12:02:00	Salena	Apenheul	Charlotte				1
2021-06-08	12:02:00	Tumari	Apenheul	Charlotte							1
2021-06-08	12:02:00	Heather	Apenheul	Charlotte							1
2021-06-08	12:02:00	Sysoe	Apenheul	Charlotte				1
2021-06-08	12:02:00	Rajaja	Apenheul	Charlotte				1
2021-06-08	12:02:00	Maggie	Apenheul	Charlotte							1
2021-06-08	13:01:00	Eral	Apenheul	Charlotte									1
2021-06-08	13:01:00	Salena	Apenheul	Charlotte									1
2021-06-08	13:01:00	Tumari	Apenheul	Charlotte									1
2021-06-08	13:01:00	Heather	Apenheul	Charlotte									1
2021-06-08	13:01:00	Sysoe	Apenheul	Charlotte									1
2021-06-08	13:01:00	Rajaja	Apenheul	Charlotte									1
2021-06-08	13:01:00	Maggie	Apenheul	Charlotte									1
2021-06-08	13:22:00	Eral	Apenheul	Charlotte									1
2021-06-08	13:22:00	Salena	Apenheul	Charlotte									1
2021-06-08	13:22:00	Tumari	Apenheul	Charlotte									1
2021-06-08	13:22:00	Heather	Apenheul	Charlotte									1
2021-06-08	13:22:00	Sysoe	Apenheul	Charlotte		1
2021-06-08	13:22:00	Rajaja	Apenheul	Charlotte									1
2021-06-08	13:22:00	Maggie	Apenheul	Charlotte									1
2021-06-08	13:44:00	Eral	Apenheul	Charlotte									1
2021-06-08	13:44:00	Salena	Apenheul	Charlotte		1
2021-06-08	13:44:00	Tumari	Apenheul	Charlotte				1
2021-06-08	13:44:00	Heather	Apenheul	Charlotte									1
2021-06-08	13:44:00	Sysoe	Apenheul	Charlotte		1
2021-06-08	13:44:00	Rajaja	Apenheul	Charlotte																1
2021-06-08	13:44:00	Maggie	Apenheul	Charlotte									1
2021-06-08	14:38:00	Eral	Apenheul	Charlotte																1
2021-06-08	14:38:00	Salena	Apenheul	Charlotte				1
2021-06-08	14:38:00	Tumari	Apenheul	Charlotte				1
2021-06-08	14:38:00	Heather	Apenheul	Charlotte							1
2021-06-08	14:38:00	Sysoe	Apenheul	Charlotte									1
2021-06-08	14:38:00	Rajaja	Apenheul	Charlotte				1
2021-06-08	14:38:00	Maggie	Apenheul	Charlotte							1
2021-06-08	15:15:00	Eral	Apenheul	Charlotte									1
2021-06-08	15:15:00	Salena	Apenheul	Charlotte									1
2021-06-08	15:15:00	Tumari	Apenheul	Charlotte									1
2021-06-08	15:15:00	Heather	Apenheul	Charlotte				1
2021-06-08	15:15:00	Sysoe	Apenheul	Charlotte									1
2021-06-08	15:15:00	Rajaja	Apenheul	Charlotte									1
2021-06-08	15:15:00	Maggie	Apenheul	Charlotte									1
2021-06-09	10:22:00	Eral	Apenheul	Charlotte			1
2021-06-09	10:22:00	Salena	Apenheul	Charlotte									1
2021-06-09	10:22:00	Tumari	Apenheul	Charlotte									1
2021-06-09	10:22:00	Heather	Apenheul	Charlotte									1
2021-06-09	10:22:00	Sysoe	Apenheul	Charlotte				1
2021-06-09	10:22:00	Rajaja	Apenheul	Charlotte									1
2021-06-09	10:22:00	Maggie	Apenheul	Charlotte									1
2021-06-09	10:44:00	Eral	Apenheul	Charlotte							1
2021-06-09	10:44:00	Salena	Apenheul	Charlotte									1
2021-06-09	10:44:00	Tumari	Apenheul	Charlotte									1
2021-06-09	10:44:00	Heather	Apenheul	Charlotte									1
2021-06-09	10:44:00	Sysoe	Apenheul	Charlotte							1
2021-06-09	10:44:00	Rajaja	Apenheul	Charlotte									1
2021-06-09	10:44:00	Maggie	Apenheul	Charlotte							1
2021-06-09	11:08:00	Eral	Apenheul	Charlotte									1
2021-06-09	11:08:00	Salena	Apenheul	Charlotte									1
2021-06-09	11:08:00	Tumari	Apenheul	Charlotte		1
2021-06-09	11:08:00	Heather	Apenheul	Charlotte									1
2021-06-09	11:08:00	Sysoe	Apenheul	Charlotte									1
2021-06-09	11:08:00	Rajaja	Apenheul	Charlotte									1
2021-06-09	11:08:00	Maggie	Apenheul	Charlotte									1
2021-06-09	11:32:00	Eral	Apenheul	Charlotte							1
2021-06-09	11:32:00	Salena	Apenheul	Charlotte							1
2021-06-09	11:32:00	Tumari	Apenheul	Charlotte							1
2021-06-09	11:32:00	Heather	Apenheul	Charlotte									1
2021-06-09	11:32:00	Sysoe	Apenheul	Charlotte							1
2021-06-09	11:32:00	Rajaja	Apenheul	Charlotte							1
2021-06-09	11:32:00	Maggie	Apenheul	Charlotte							1
2021-06-09	11:57:00	Eral	Apenheul	Charlotte													1
2021-06-09	11:57:00	Salena	Apenheul	Charlotte					1
2021-06-09	11:57:00	Tumari	Apenheul	Charlotte				1
2021-06-09	11:57:00	Heather	Apenheul	Charlotte							1
2021-06-09	11:57:00	Sysoe	Apenheul	Charlotte						1
2021-06-09	11:57:00	Rajaja	Apenheul	Charlotte									1
2021-06-09	11:57:00	Maggie	Apenheul	Charlotte									1
2021-06-09	12:17:00	Eral	Apenheul	Charlotte									1
2021-06-09	12:17:00	Salena	Apenheul	Charlotte									1
2021-06-09	12:17:00	Tumari	Apenheul	Charlotte									1
2021-06-09	12:17:00	Heather	Apenheul	Charlotte												1
2021-06-09	12:17:00	Sysoe	Apenheul	Charlotte									1
2021-06-09	12:17:00	Rajaja	Apenheul	Charlotte									1
2021-06-09	12:17:00	Maggie	Apenheul	Charlotte									1
2021-06-09	13:17:00	Eral	Apenheul	Charlotte																1
2021-06-09	13:17:00	Salena	Apenheul	Charlotte									1
2021-06-09	13:17:00	Tumari	Apenheul	Charlotte									1
2021-06-09	13:17:00	Heather	Apenheul	Charlotte									1
2021-06-09	13:17:00	Sysoe	Apenheul	Charlotte									1
2021-06-09	13:17:00	Rajaja	Apenheul	Charlotte									1
2021-06-09	13:17:00	Maggie	Apenheul	Charlotte													1
2021-06-09	13:38:00	Eral	Apenheul	Charlotte													1
2021-06-09	13:38:00	Salena	Apenheul	Charlotte		1
2021-06-09	13:38:00	Tumari	Apenheul	Charlotte									1
2021-06-09	13:38:00	Heather	Apenheul	Charlotte									1
2021-06-09	13:38:00	Sysoe	Apenheul	Charlotte									1
2021-06-09	13:38:00	Rajaja	Apenheul	Charlotte				1
2021-06-09	13:38:00	Maggie	Apenheul	Charlotte									1
2021-06-09	13:59:00	Eral	Apenheul	Charlotte		1
2021-06-09	13:59:00	Salena	Apenheul	Charlotte							1
2021-06-09	13:59:00	Tumari	Apenheul	Charlotte							1
2021-06-09	13:59:00	Heather	Apenheul	Charlotte							1
2021-06-09	13:59:00	Sysoe	Apenheul	Charlotte																1
2021-06-09	13:59:00	Rajaja	Apenheul	Charlotte							1
2021-06-09	13:59:00	Maggie	Apenheul	Charlotte									1
2021-06-09	14:21:00	Eral	Apenheul	Charlotte									1
2021-06-09	14:21:00	Salena	Apenheul	Charlotte		1
2021-06-09	14:21:00	Tumari	Apenheul	Charlotte							1
2021-06-09	14:21:00	Heather	Apenheul	Charlotte							1
2021-06-09	14:21:00	Sysoe	Apenheul	Charlotte		1
2021-06-09	14:21:00	Rajaja	Apenheul	Charlotte									1
2021-06-09	14:21:00	Maggie	Apenheul	Charlotte									1
2021-06-09	14:41:00	Eral	Apenheul	Charlotte				1
2021-06-09	14:41:00	Salena	Apenheul	Charlotte							1
2021-06-09	14:41:00	Tumari	Apenheul	Charlotte								1
2021-06-09	14:41:00	Heather	Apenheul	Charlotte				1
2021-06-09	14:41:00	Sysoe	Apenheul	Charlotte																1
2021-06-09	14:41:00	Rajaja	Apenheul	Charlotte							1
2021-06-09	14:41:00	Maggie	Apenheul	Charlotte									1
2021-06-11	09:55:00	Eral	Apenheul	Charlotte				1
2021-06-11	09:55:00	Salena	Apenheul	Charlotte																1
2021-06-11	09:55:00	Tumari	Apenheul	Charlotte				1
2021-06-11	09:55:00	Heather	Apenheul	Charlotte									1
2021-06-11	09:55:00	Sysoe	Apenheul	Charlotte				1
2021-06-11	09:55:00	Rajaja	Apenheul	Charlotte				1
2021-06-11	09:55:00	Maggie	Apenheul	Charlotte				1
2021-06-11	10:24:00	Eral	Apenheul	Charlotte																1
2021-06-11	10:24:00	Salena	Apenheul	Charlotte							1
2021-06-11	10:24:00	Tumari	Apenheul	Charlotte							1
2021-06-11	10:24:00	Heather	Apenheul	Charlotte									1
2021-06-11	10:24:00	Sysoe	Apenheul	Charlotte																1
2021-06-11	10:24:00	Rajaja	Apenheul	Charlotte				1
2021-06-11	10:24:00	Maggie	Apenheul	Charlotte																1
2021-06-11	10:50:00	Eral	Apenheul	Charlotte							1
2021-06-11	10:50:00	Salena	Apenheul	Charlotte							1
2021-06-11	10:50:00	Tumari	Apenheul	Charlotte							1
2021-06-11	10:50:00	Heather	Apenheul	Charlotte							1
2021-06-11	10:50:00	Sysoe	Apenheul	Charlotte																1
2021-06-11	10:50:00	Rajaja	Apenheul	Charlotte							1
2021-06-11	10:50:00	Maggie	Apenheul	Charlotte																1
2021-06-11	11:14:00	Eral	Apenheul	Charlotte									1
2021-06-11	11:14:00	Salena	Apenheul	Charlotte				1
2021-06-11	11:14:00	Tumari	Apenheul	Charlotte				1
2021-06-11	11:14:00	Heather	Apenheul	Charlotte				1
2021-06-11	11:14:00	Sysoe	Apenheul	Charlotte									1
2021-06-11	11:14:00	Rajaja	Apenheul	Charlotte																1
2021-06-11	11:14:00	Maggie	Apenheul	Charlotte																1
2021-06-11	12:11:00	Eral	Apenheul	Charlotte									1
2021-06-11	12:11:00	Salena	Apenheul	Charlotte				1
2021-06-11	12:11:00	Tumari	Apenheul	Charlotte				1
2021-06-11	12:11:00	Heather	Apenheul	Charlotte									1
2021-06-11	12:11:00	Sysoe	Apenheul	Charlotte				1
2021-06-11	12:11:00	Rajaja	Apenheul	Charlotte																1
2021-06-11	12:11:00	Maggie	Apenheul	Charlotte							1
2021-06-11	13:13:00	Eral	Apenheul	Charlotte		1
2021-06-11	13:13:00	Salena	Apenheul	Charlotte				1
2021-06-11	13:13:00	Tumari	Apenheul	Charlotte				1
2021-06-11	13:13:00	Heather	Apenheul	Charlotte									1
2021-06-11	13:13:00	Sysoe	Apenheul	Charlotte																1
2021-06-11	13:13:00	Rajaja	Apenheul	Charlotte									1
2021-06-11	13:13:00	Maggie	Apenheul	Charlotte				1
2021-06-11	13:50:00	Eral	Apenheul	Charlotte									1
2021-06-11	13:50:00	Salena	Apenheul	Charlotte									1
2021-06-11	13:50:00	Tumari	Apenheul	Charlotte									1
2021-06-11	13:50:00	Heather	Apenheul	Charlotte									1
2021-06-11	13:50:00	Sysoe	Apenheul	Charlotte									1
2021-06-11	13:50:00	Rajaja	Apenheul	Charlotte									1
2021-06-11	13:50:00	Maggie	Apenheul	Charlotte									1
2021-06-11	14:21:00	Eral	Apenheul	Charlotte									1
2021-06-11	14:21:00	Salena	Apenheul	Charlotte				1
2021-06-11	14:21:00	Tumari	Apenheul	Charlotte													1
2021-06-11	14:21:00	Heather	Apenheul	Charlotte				1
2021-06-11	14:21:00	Sysoe	Apenheul	Charlotte				1
2021-06-11	14:21:00	Rajaja	Apenheul	Charlotte							1
2021-06-11	14:21:00	Maggie	Apenheul	Charlotte									1
2021-06-11	14:53:00	Eral	Apenheul	Charlotte		1
2021-06-11	14:53:00	Salena	Apenheul	Charlotte																1
2021-06-11	14:53:00	Tumari	Apenheul	Charlotte																1
2021-06-11	14:53:00	Heather	Apenheul	Charlotte									1
2021-06-11	14:53:00	Sysoe	Apenheul	Charlotte																1
2021-06-11	14:53:00	Rajaja	Apenheul	Charlotte									1
2021-06-11	14:53:00	Maggie	Apenheul	Charlotte																1
2021-06-11	15:15:00	Eral	Apenheul	Charlotte		1
2021-06-11	15:15:00	Salena	Apenheul	Charlotte		1
2021-06-11	15:15:00	Tumari	Apenheul	Charlotte													1
2021-06-11	15:15:00	Heather	Apenheul	Charlotte				1
2021-06-11	15:15:00	Sysoe	Apenheul	Charlotte									1
2021-06-11	15:15:00	Rajaja	Apenheul	Charlotte									1
2021-06-11	15:15:00	Maggie	Apenheul	Charlotte									1
2021-06-15	10:21:00	Eral	Apenheul	Charlotte							1
2021-06-15	10:21:00	Salena	Apenheul	Charlotte																1
2021-06-15	10:21:00	Tumari	Apenheul	Charlotte																1
2021-06-15	10:21:00	Heather	Apenheul	Charlotte																1
2021-06-15	10:21:00	Sysoe	Apenheul	Charlotte							1
2021-06-15	10:21:00	Rajaja	Apenheul	Charlotte									1
2021-06-15	10:21:00	Maggie	Apenheul	Charlotte									1
2021-06-15	10:41:00	Eral	Apenheul	Charlotte		1
2021-06-15	10:41:00	Salena	Apenheul	Charlotte									1
2021-06-15	10:41:00	Tumari	Apenheul	Charlotte							1
2021-06-15	10:41:00	Heather	Apenheul	Charlotte							1
2021-06-15	10:41:00	Sysoe	Apenheul	Charlotte									1
2021-06-15	10:41:00	Rajaja	Apenheul	Charlotte									1
2021-06-15	10:41:00	Maggie	Apenheul	Charlotte									1
2021-06-15	11:02:00	Eral	Apenheul	Charlotte							1
2021-06-15	11:02:00	Salena	Apenheul	Charlotte								1
2021-06-15	11:02:00	Tumari	Apenheul	Charlotte								1
2021-06-15	11:02:00	Heather	Apenheul	Charlotte		1
2021-06-15	11:02:00	Sysoe	Apenheul	Charlotte							1
2021-06-15	11:02:00	Rajaja	Apenheul	Charlotte				1
2021-06-15	11:02:00	Maggie	Apenheul	Charlotte		1
2021-06-15	11:21:00	Eral	Apenheul	Charlotte									1
2021-06-15	11:21:00	Salena	Apenheul	Charlotte									1
2021-06-15	11:21:00	Tumari	Apenheul	Charlotte									1
2021-06-15	11:21:00	Heather	Apenheul	Charlotte									1
2021-06-15	11:21:00	Sysoe	Apenheul	Charlotte							1
2021-06-15	11:21:00	Rajaja	Apenheul	Charlotte									1
2021-06-15	11:21:00	Maggie	Apenheul	Charlotte									1
2021-06-15	11:47:00	Eral	Apenheul	Charlotte													1
2021-06-15	11:47:00	Salena	Apenheul	Charlotte									1
2021-06-15	11:47:00	Tumari	Apenheul	Charlotte									1
2021-06-15	11:47:00	Heather	Apenheul	Charlotte												1
2021-06-15	11:47:00	Sysoe	Apenheul	Charlotte				1
2021-06-15	11:47:00	Rajaja	Apenheul	Charlotte									1
2021-06-15	11:47:00	Maggie	Apenheul	Charlotte							1
2021-06-15	12:09:00	Eral	Apenheul	Charlotte									1
2021-06-15	12:09:00	Salena	Apenheul	Charlotte									1
2021-06-15	12:09:00	Tumari	Apenheul	Charlotte									1
2021-06-15	12:09:00	Heather	Apenheul	Charlotte									1
2021-06-15	12:09:00	Sysoe	Apenheul	Charlotte			1
2021-06-15	12:09:00	Rajaja	Apenheul	Charlotte									1
2021-06-15	12:09:00	Maggie	Apenheul	Charlotte									1
2021-06-15	13:01:00	Eral	Apenheul	Charlotte				1
2021-06-15	13:01:00	Salena	Apenheul	Charlotte				1
2021-06-15	13:01:00	Tumari	Apenheul	Charlotte									1
2021-06-15	13:01:00	Heather	Apenheul	Charlotte									1
2021-06-15	13:01:00	Sysoe	Apenheul	Charlotte							1
2021-06-15	13:01:00	Rajaja	Apenheul	Charlotte									1
2021-06-15	13:01:00	Maggie	Apenheul	Charlotte				1
2021-06-15	13:32:00	Eral	Apenheul	Charlotte									1
2021-06-15	13:32:00	Salena	Apenheul	Charlotte				1
2021-06-15	13:32:00	Tumari	Apenheul	Charlotte				1
2021-06-15	13:32:00	Heather	Apenheul	Charlotte												1
2021-06-15	13:32:00	Sysoe	Apenheul	Charlotte				1
2021-06-15	13:32:00	Rajaja	Apenheul	Charlotte									1
2021-06-15	13:32:00	Maggie	Apenheul	Charlotte																1
2021-06-15	14:12:00	Eral	Apenheul	Charlotte		1
2021-06-15	14:12:00	Salena	Apenheul	Charlotte									1
2021-06-15	14:12:00	Tumari	Apenheul	Charlotte									1
2021-06-15	14:12:00	Heather	Apenheul	Charlotte									1
2021-06-15	14:12:00	Sysoe	Apenheul	Charlotte									1
2021-06-15	14:12:00	Rajaja	Apenheul	Charlotte									1
2021-06-15	14:12:00	Maggie	Apenheul	Charlotte									1
2021-06-15	14:43:00	Eral	Apenheul	Charlotte				1
2021-06-15	14:43:00	Salena	Apenheul	Charlotte				1
2021-06-15	14:43:00	Tumari	Apenheul	Charlotte				1
2021-06-15	14:43:00	Heather	Apenheul	Charlotte				1
2021-06-15	14:43:00	Sysoe	Apenheul	Charlotte				1
2021-06-15	14:43:00	Rajaja	Apenheul	Charlotte				1
2021-06-15	14:43:00	Maggie	Apenheul	Charlotte				1
2021-06-15	15:41:00	Eral	Apenheul	Charlotte				1
2021-06-15	15:41:00	Salena	Apenheul	Charlotte																1
2021-06-15	15:41:00	Tumari	Apenheul	Charlotte																1
2021-06-15	15:41:00	Heather	Apenheul	Charlotte							1
2021-06-15	15:41:00	Sysoe	Apenheul	Charlotte							1
2021-06-15	15:41:00	Rajaja	Apenheul	Charlotte							1
2021-06-15	15:41:00	Maggie	Apenheul	Charlotte									1
2021-06-16	09:48:00	Eral	Apenheul	Charlotte									1
2021-06-16	09:48:00	Salena	Apenheul	Charlotte													1
2021-06-16	09:48:00	Tumari	Apenheul	Charlotte							1
2021-06-16	09:48:00	Heather	Apenheul	Charlotte													1
2021-06-16	09:48:00	Sysoe	Apenheul	Charlotte							1
2021-06-16	09:48:00	Rajaja	Apenheul	Charlotte				1
2021-06-16	09:48:00	Maggie	Apenheul	Charlotte							1
2021-06-16	10:15:00	Eral	Apenheul	Charlotte									1
2021-06-16	10:15:00	Salena	Apenheul	Charlotte									1
2021-06-16	10:15:00	Tumari	Apenheul	Charlotte									1
2021-06-16	10:15:00	Heather	Apenheul	Charlotte									1
2021-06-16	10:15:00	Sysoe	Apenheul	Charlotte									1
2021-06-16	10:15:00	Rajaja	Apenheul	Charlotte									1
2021-06-16	10:15:00	Maggie	Apenheul	Charlotte									1
2021-06-16	10:45:00	Eral	Apenheul	Charlotte				1
2021-06-16	10:45:00	Salena	Apenheul	Charlotte				1
2021-06-16	10:45:00	Tumari	Apenheul	Charlotte				1
2021-06-16	10:45:00	Heather	Apenheul	Charlotte									1
2021-06-16	10:45:00	Sysoe	Apenheul	Charlotte																1
2021-06-16	10:45:00	Rajaja	Apenheul	Charlotte				1
2021-06-16	10:45:00	Maggie	Apenheul	Charlotte																1
2021-06-16	11:06:00	Eral	Apenheul	Charlotte							1
2021-06-16	11:06:00	Salena	Apenheul	Charlotte																1
2021-06-16	11:06:00	Tumari	Apenheul	Charlotte				1
2021-06-16	11:06:00	Heather	Apenheul	Charlotte												1
2021-06-16	11:06:00	Sysoe	Apenheul	Charlotte			1
2021-06-16	11:06:00	Rajaja	Apenheul	Charlotte									1
2021-06-16	11:06:00	Maggie	Apenheul	Charlotte																1
2021-06-16	11:46:00	Eral	Apenheul	Charlotte		1
2021-06-16	11:46:00	Salena	Apenheul	Charlotte									1
2021-06-16	11:46:00	Tumari	Apenheul	Charlotte									1
2021-06-16	11:46:00	Heather	Apenheul	Charlotte									1
2021-06-16	11:46:00	Sysoe	Apenheul	Charlotte									1
2021-06-16	11:46:00	Rajaja	Apenheul	Charlotte									1
2021-06-16	11:46:00	Maggie	Apenheul	Charlotte									1
2021-06-16	12:07:00	Eral	Apenheul	Charlotte							1
2021-06-16	12:07:00	Salena	Apenheul	Charlotte									1
2021-06-16	12:07:00	Tumari	Apenheul	Charlotte																1
2021-06-16	12:07:00	Heather	Apenheul	Charlotte									1
2021-06-16	12:07:00	Sysoe	Apenheul	Charlotte									1
2021-06-16	12:07:00	Rajaja	Apenheul	Charlotte									1
2021-06-16	12:07:00	Maggie	Apenheul	Charlotte									1
2021-06-16	13:03:00	Eral	Apenheul	Charlotte				1
2021-06-16	13:03:00	Salena	Apenheul	Charlotte									1
2021-06-16	13:03:00	Tumari	Apenheul	Charlotte									1
2021-06-16	13:03:00	Heather	Apenheul	Charlotte												1
2021-06-16	13:03:00	Sysoe	Apenheul	Charlotte									1
2021-06-16	13:03:00	Rajaja	Apenheul	Charlotte																1
2021-06-16	13:03:00	Maggie	Apenheul	Charlotte									1
2021-06-16	13:24:00	Eral	Apenheul	Charlotte		1
2021-06-16	13:24:00	Salena	Apenheul	Charlotte																1
2021-06-16	13:24:00	Tumari	Apenheul	Charlotte									1
2021-06-16	13:24:00	Heather	Apenheul	Charlotte																1
2021-06-16	13:24:00	Sysoe	Apenheul	Charlotte									1
2021-06-16	13:24:00	Rajaja	Apenheul	Charlotte																1
2021-06-16	13:24:00	Maggie	Apenheul	Charlotte									1
2021-06-16	13:54:00	Eral	Apenheul	Charlotte							1
2021-06-16	13:54:00	Salena	Apenheul	Charlotte									1
2021-06-16	13:54:00	Tumari	Apenheul	Charlotte									1
2021-06-16	13:54:00	Heather	Apenheul	Charlotte									1
2021-06-16	13:54:00	Sysoe	Apenheul	Charlotte									1
2021-06-16	13:54:00	Rajaja	Apenheul	Charlotte									1
2021-06-16	13:54:00	Maggie	Apenheul	Charlotte									1
2021-06-16	14:15:00	Eral	Apenheul	Charlotte									1
2021-06-16	14:15:00	Salena	Apenheul	Charlotte									1
2021-06-16	14:15:00	Tumari	Apenheul	Charlotte									1
2021-06-16	14:15:00	Heather	Apenheul	Charlotte							1
2021-06-16	14:15:00	Sysoe	Apenheul	Charlotte									1
2021-06-16	14:15:00	Rajaja	Apenheul	Charlotte									1
2021-06-16	14:15:00	Maggie	Apenheul	Charlotte									1
2021-06-16	14:35:00	Eral	Apenheul	Charlotte									1
2021-06-16	14:35:00	Salena	Apenheul	Charlotte									1
2021-06-16	14:35:00	Tumari	Apenheul	Charlotte									1
2021-06-16	14:35:00	Heather	Apenheul	Charlotte									1
2021-06-16	14:35:00	Sysoe	Apenheul	Charlotte									1
2021-06-16	14:35:00	Rajaja	Apenheul	Charlotte									1
2021-06-16	14:35:00	Maggie	Apenheul	Charlotte									1
2021-06-18	09:54:00	Eral	Apenheul	Charlotte																1
2021-06-18	09:54:00	Salena	Apenheul	Charlotte				1
2021-06-18	09:54:00	Tumari	Apenheul	Charlotte				1
2021-06-18	09:54:00	Heather	Apenheul	Charlotte																1
2021-06-18	09:54:00	Sysoe	Apenheul	Charlotte				1
2021-06-18	09:54:00	Rajaja	Apenheul	Charlotte																1
2021-06-18	09:54:00	Maggie	Apenheul	Charlotte																1
2021-06-18	10:19:00	Eral	Apenheul	Charlotte				1
2021-06-18	10:19:00	Salena	Apenheul	Charlotte				1
2021-06-18	10:19:00	Tumari	Apenheul	Charlotte							1
2021-06-18	10:19:00	Heather	Apenheul	Charlotte				1
2021-06-18	10:19:00	Sysoe	Apenheul	Charlotte					1
2021-06-18	10:19:00	Rajaja	Apenheul	Charlotte		1
2021-06-18	10:19:00	Maggie	Apenheul	Charlotte							1
2021-06-18	10:45:00	Eral	Apenheul	Charlotte							1
2021-06-18	10:45:00	Salena	Apenheul	Charlotte							1
2021-06-18	10:45:00	Tumari	Apenheul	Charlotte									1
2021-06-18	10:45:00	Heather	Apenheul	Charlotte							1
2021-06-18	10:45:00	Sysoe	Apenheul	Charlotte							1
2021-06-18	10:45:00	Rajaja	Apenheul	Charlotte									1
2021-06-18	10:45:00	Maggie	Apenheul	Charlotte									1
2021-06-18	11:05:00	Eral	Apenheul	Charlotte																1
2021-06-18	11:05:00	Salena	Apenheul	Charlotte																1
2021-06-18	11:05:00	Tumari	Apenheul	Charlotte																1
2021-06-18	11:05:00	Heather	Apenheul	Charlotte																1
2021-06-18	11:05:00	Sysoe	Apenheul	Charlotte							1
2021-06-18	11:05:00	Rajaja	Apenheul	Charlotte																1
2021-06-18	11:05:00	Maggie	Apenheul	Charlotte																1
2021-06-18	11:40:00	Eral	Apenheul	Charlotte									1
2021-06-18	11:40:00	Salena	Apenheul	Charlotte									1
2021-06-18	11:40:00	Tumari	Apenheul	Charlotte									1
2021-06-18	11:40:00	Heather	Apenheul	Charlotte									1
2021-06-18	11:40:00	Sysoe	Apenheul	Charlotte									1
2021-06-18	11:40:00	Rajaja	Apenheul	Charlotte									1
2021-06-18	11:40:00	Maggie	Apenheul	Charlotte									1
2021-06-18	12:02:00	Eral	Apenheul	Charlotte									1
2021-06-18	12:02:00	Salena	Apenheul	Charlotte							1
2021-06-18	12:02:00	Tumari	Apenheul	Charlotte									1
2021-06-18	12:02:00	Heather	Apenheul	Charlotte									1
2021-06-18	12:02:00	Sysoe	Apenheul	Charlotte									1
2021-06-18	12:02:00	Rajaja	Apenheul	Charlotte									1
2021-06-18	12:02:00	Maggie	Apenheul	Charlotte									1
2021-06-18	12:52:00	Eral	Apenheul	Charlotte							1
2021-06-18	12:52:00	Salena	Apenheul	Charlotte									1
2021-06-18	12:52:00	Tumari	Apenheul	Charlotte									1
2021-06-18	12:52:00	Heather	Apenheul	Charlotte									1
2021-06-18	12:52:00	Sysoe	Apenheul	Charlotte							1
2021-06-18	12:52:00	Rajaja	Apenheul	Charlotte									1
2021-06-18	12:52:00	Maggie	Apenheul	Charlotte									1
2021-06-18	13:24:00	Eral	Apenheul	Charlotte							1
2021-06-18	13:24:00	Salena	Apenheul	Charlotte									1
2021-06-18	13:24:00	Tumari	Apenheul	Charlotte									1
2021-06-18	13:24:00	Heather	Apenheul	Charlotte				1
2021-06-18	13:24:00	Sysoe	Apenheul	Charlotte				1
2021-06-18	13:24:00	Rajaja	Apenheul	Charlotte									1
2021-06-18	13:24:00	Maggie	Apenheul	Charlotte									1
2021-06-18	13:55:00	Eral	Apenheul	Charlotte													1
2021-06-18	13:55:00	Salena	Apenheul	Charlotte				1
2021-06-18	13:55:00	Tumari	Apenheul	Charlotte									1
2021-06-18	13:55:00	Heather	Apenheul	Charlotte									1
2021-06-18	13:55:00	Sysoe	Apenheul	Charlotte																1
2021-06-18	13:55:00	Rajaja	Apenheul	Charlotte									1
2021-06-18	13:55:00	Maggie	Apenheul	Charlotte				1
2021-06-18	14:21:00	Eral	Apenheul	Charlotte									1
2021-06-18	14:21:00	Salena	Apenheul	Charlotte									1
2021-06-18	14:21:00	Tumari	Apenheul	Charlotte									1
2021-06-18	14:21:00	Heather	Apenheul	Charlotte		1
2021-06-18	14:21:00	Sysoe	Apenheul	Charlotte		1
2021-06-18	14:21:00	Rajaja	Apenheul	Charlotte									1
2021-06-18	14:21:00	Maggie	Apenheul	Charlotte									1
2021-06-18	14:42:00	Eral	Apenheul	Charlotte									1
2021-06-18	14:42:00	Salena	Apenheul	Charlotte				1
2021-06-18	14:42:00	Tumari	Apenheul	Charlotte				1
2021-06-18	14:42:00	Heather	Apenheul	Charlotte						1
2021-06-18	14:42:00	Sysoe	Apenheul	Charlotte				1
2021-06-18	14:42:00	Rajaja	Apenheul	Charlotte				1
2021-06-18	14:42:00	Maggie	Apenheul	Charlotte				1
2021-06-23	09:56:00	Eral	Apenheul	Charlotte																1
2021-06-23	09:56:00	Salena	Apenheul	Charlotte					1
2021-06-23	09:56:00	Tumari	Apenheul	Charlotte							1
2021-06-23	09:56:00	Heather	Apenheul	Charlotte							1
2021-06-23	09:56:00	Sysoe	Apenheul	Charlotte																1
2021-06-23	09:56:00	Rajaja	Apenheul	Charlotte						1
2021-06-23	09:56:00	Maggie	Apenheul	Charlotte							1
2021-06-23	10:23:00	Eral	Apenheul	Charlotte													1
2021-06-23	10:23:00	Salena	Apenheul	Charlotte		1
2021-06-23	10:23:00	Tumari	Apenheul	Charlotte				1
2021-06-23	10:23:00	Heather	Apenheul	Charlotte				1
2021-06-23	10:23:00	Sysoe	Apenheul	Charlotte																1
2021-06-23	10:23:00	Rajaja	Apenheul	Charlotte									1
2021-06-23	10:23:00	Maggie	Apenheul	Charlotte							1
2021-06-23	10:44:00	Eral	Apenheul	Charlotte				1
2021-06-23	10:44:00	Salena	Apenheul	Charlotte									1
2021-06-23	10:44:00	Tumari	Apenheul	Charlotte									1
2021-06-23	10:44:00	Heather	Apenheul	Charlotte									1
2021-06-23	10:44:00	Sysoe	Apenheul	Charlotte				1
2021-06-23	10:44:00	Rajaja	Apenheul	Charlotte									1
2021-06-23	10:44:00	Maggie	Apenheul	Charlotte																1
2021-06-23	11:06:00	Eral	Apenheul	Charlotte																1
2021-06-23	11:06:00	Salena	Apenheul	Charlotte									1
2021-06-23	11:06:00	Tumari	Apenheul	Charlotte		1
2021-06-23	11:06:00	Heather	Apenheul	Charlotte									1
2021-06-23	11:06:00	Sysoe	Apenheul	Charlotte									1
2021-06-23	11:06:00	Rajaja	Apenheul	Charlotte									1
2021-06-23	11:06:00	Maggie	Apenheul	Charlotte									1
2021-06-23	11:27:00	Eral	Apenheul	Charlotte									1
2021-06-23	11:27:00	Salena	Apenheul	Charlotte									1
2021-06-23	11:27:00	Tumari	Apenheul	Charlotte									1
2021-06-23	11:27:00	Heather	Apenheul	Charlotte									1
2021-06-23	11:27:00	Sysoe	Apenheul	Charlotte									1
2021-06-23	11:27:00	Rajaja	Apenheul	Charlotte									1
2021-06-23	11:27:00	Maggie	Apenheul	Charlotte									1
2021-06-23	11:54:00	Eral	Apenheul	Charlotte				1
2021-06-23	11:54:00	Salena	Apenheul	Charlotte				1
2021-06-23	11:54:00	Tumari	Apenheul	Charlotte				1
2021-06-23	11:54:00	Heather	Apenheul	Charlotte				1
2021-06-23	11:54:00	Sysoe	Apenheul	Charlotte				1
2021-06-23	11:54:00	Rajaja	Apenheul	Charlotte				1
2021-06-23	11:54:00	Maggie	Apenheul	Charlotte				1
2021-06-23	12:13:00	Eral	Apenheul	Charlotte				1
2021-06-23	12:13:00	Salena	Apenheul	Charlotte							1
2021-06-23	12:13:00	Tumari	Apenheul	Charlotte																1
2021-06-23	12:13:00	Heather	Apenheul	Charlotte									1
2021-06-23	12:13:00	Sysoe	Apenheul	Charlotte																1
2021-06-23	12:13:00	Rajaja	Apenheul	Charlotte						1
2021-06-23	12:13:00	Maggie	Apenheul	Charlotte				1
2021-06-23	12:56:00	Eral	Apenheul	Charlotte							1
2021-06-23	12:56:00	Salena	Apenheul	Charlotte							1
2021-06-23	12:56:00	Tumari	Apenheul	Charlotte																1
2021-06-23	12:56:00	Heather	Apenheul	Charlotte									1
2021-06-23	12:56:00	Sysoe	Apenheul	Charlotte																1
2021-06-23	12:56:00	Rajaja	Apenheul	Charlotte						1
2021-06-23	12:56:00	Maggie	Apenheul	Charlotte				1
2021-06-23	13:18:00	Eral	Apenheul	Charlotte									1
2021-06-23	13:18:00	Salena	Apenheul	Charlotte									1
2021-06-23	13:18:00	Tumari	Apenheul	Charlotte									1
2021-06-23	13:18:00	Heather	Apenheul	Charlotte									1
2021-06-23	13:18:00	Sysoe	Apenheul	Charlotte									1
2021-06-23	13:18:00	Rajaja	Apenheul	Charlotte									1
2021-06-23	13:18:00	Maggie	Apenheul	Charlotte									1
2021-06-23	13:42:00	Eral	Apenheul	Charlotte		1
2021-06-23	13:42:00	Salena	Apenheul	Charlotte									1
2021-06-23	13:42:00	Tumari	Apenheul	Charlotte									1
2021-06-23	13:42:00	Heather	Apenheul	Charlotte									1
2021-06-23	13:42:00	Sysoe	Apenheul	Charlotte									1
2021-06-23	13:42:00	Rajaja	Apenheul	Charlotte									1
2021-06-23	13:42:00	Maggie	Apenheul	Charlotte									1
2021-06-23	14:02:00	Eral	Apenheul	Charlotte		1
2021-06-23	14:02:00	Salena	Apenheul	Charlotte									1
2021-06-23	14:02:00	Tumari	Apenheul	Charlotte		1
2021-06-23	14:02:00	Heather	Apenheul	Charlotte									1
2021-06-23	14:02:00	Sysoe	Apenheul	Charlotte									1
2021-06-23	14:02:00	Rajaja	Apenheul	Charlotte									1
2021-06-23	14:02:00	Maggie	Apenheul	Charlotte									1
2021-06-23	14:22:00	Eral	Apenheul	Charlotte				1
2021-06-23	14:22:00	Salena	Apenheul	Charlotte				1
2021-06-23	14:22:00	Tumari	Apenheul	Charlotte				1
2021-06-23	14:22:00	Heather	Apenheul	Charlotte				1
2021-06-23	14:22:00	Sysoe	Apenheul	Charlotte				1
2021-06-23	14:22:00	Rajaja	Apenheul	Charlotte									1
2021-06-23	14:22:00	Maggie	Apenheul	Charlotte				1
2021-06-23	14:42:00	Eral	Apenheul	Charlotte							1
2021-06-23	14:42:00	Salena	Apenheul	Charlotte							1
2021-06-23	14:42:00	Tumari	Apenheul	Charlotte													1
2021-06-23	14:42:00	Heather	Apenheul	Charlotte							1
2021-06-23	14:42:00	Sysoe	Apenheul	Charlotte							1
2021-06-23	14:42:00	Rajaja	Apenheul	Charlotte					1
2021-06-23	14:42:00	Maggie	Apenheul	Charlotte									1
2021-06-23	15:05:00	Eral	Apenheul	Charlotte						1
2021-06-23	15:05:00	Salena	Apenheul	Charlotte																1
2021-06-23	15:05:00	Tumari	Apenheul	Charlotte							1
2021-06-23	15:05:00	Heather	Apenheul	Charlotte							1
2021-06-23	15:05:00	Sysoe	Apenheul	Charlotte																1
2021-06-23	15:05:00	Rajaja	Apenheul	Charlotte				1
2021-06-23	15:05:00	Maggie	Apenheul	Charlotte							1
2021-06-23	15:25:00	Eral	Apenheul	Charlotte				1
2021-06-23	15:25:00	Salena	Apenheul	Charlotte							1
2021-06-23	15:25:00	Tumari	Apenheul	Charlotte							1
2021-06-23	15:25:00	Heather	Apenheul	Charlotte							1
2021-06-23	15:25:00	Sysoe	Apenheul	Charlotte							1
2021-06-23	15:25:00	Rajaja	Apenheul	Charlotte							1
2021-06-23	15:25:00	Maggie	Apenheul	Charlotte									1
2021-06-25	09:52:00	Eral	Apenheul	Charlotte							1
2021-06-25	09:52:00	Salena	Apenheul	Charlotte		1
2021-06-25	09:52:00	Tumari	Apenheul	Charlotte				1
2021-06-25	09:52:00	Heather	Apenheul	Charlotte																1
2021-06-25	09:52:00	Sysoe	Apenheul	Charlotte							1
2021-06-25	09:52:00	Rajaja	Apenheul	Charlotte				1
2021-06-25	09:52:00	Maggie	Apenheul	Charlotte																1
2021-06-25	10:12:00	Eral	Apenheul	Charlotte									1
2021-06-25	10:12:00	Salena	Apenheul	Charlotte									1
2021-06-25	10:12:00	Tumari	Apenheul	Charlotte									1
2021-06-25	10:12:00	Heather	Apenheul	Charlotte							1
2021-06-25	10:12:00	Sysoe	Apenheul	Charlotte									1
2021-06-25	10:12:00	Rajaja	Apenheul	Charlotte							1
2021-06-25	10:12:00	Maggie	Apenheul	Charlotte		1
2021-06-25	10:32:00	Eral	Apenheul	Charlotte									1
2021-06-25	10:32:00	Salena	Apenheul	Charlotte									1
2021-06-25	10:32:00	Tumari	Apenheul	Charlotte									1
2021-06-25	10:32:00	Heather	Apenheul	Charlotte									1
2021-06-25	10:32:00	Sysoe	Apenheul	Charlotte									1
2021-06-25	10:32:00	Rajaja	Apenheul	Charlotte									1
2021-06-25	10:32:00	Maggie	Apenheul	Charlotte									1
2021-06-25	10:52:00	Eral	Apenheul	Charlotte									1
2021-06-25	10:52:00	Salena	Apenheul	Charlotte									1
2021-06-25	10:52:00	Tumari	Apenheul	Charlotte									1
2021-06-25	10:52:00	Heather	Apenheul	Charlotte									1
2021-06-25	10:52:00	Sysoe	Apenheul	Charlotte									1
2021-06-25	10:52:00	Rajaja	Apenheul	Charlotte									1
2021-06-25	10:52:00	Maggie	Apenheul	Charlotte									1
2021-06-25	11:14:00	Eral	Apenheul	Charlotte				1
2021-06-25	11:14:00	Salena	Apenheul	Charlotte									1
2021-06-25	11:14:00	Tumari	Apenheul	Charlotte									1
2021-06-25	11:14:00	Heather	Apenheul	Charlotte									1
2021-06-25	11:14:00	Sysoe	Apenheul	Charlotte																1
2021-06-25	11:14:00	Rajaja	Apenheul	Charlotte									1
2021-06-25	11:14:00	Maggie	Apenheul	Charlotte									1
2021-06-25	11:34:00	Eral	Apenheul	Charlotte		1
2021-06-25	11:34:00	Salena	Apenheul	Charlotte									1
2021-06-25	11:34:00	Tumari	Apenheul	Charlotte								1
2021-06-25	11:34:00	Heather	Apenheul	Charlotte									1
2021-06-25	11:34:00	Sysoe	Apenheul	Charlotte				1
2021-06-25	11:34:00	Rajaja	Apenheul	Charlotte								1
2021-06-25	11:34:00	Maggie	Apenheul	Charlotte									1
2021-06-25	11:57:00	Eral	Apenheul	Charlotte									1
2021-06-25	11:57:00	Salena	Apenheul	Charlotte		1
2021-06-25	11:57:00	Tumari	Apenheul	Charlotte								1
2021-06-25	11:57:00	Heather	Apenheul	Charlotte									1
2021-06-25	11:57:00	Sysoe	Apenheul	Charlotte																1
2021-06-25	11:57:00	Rajaja	Apenheul	Charlotte				1
2021-06-25	11:57:00	Maggie	Apenheul	Charlotte																1
2021-06-25	12:59:00	Eral	Apenheul	Charlotte							1
2021-06-25	12:59:00	Salena	Apenheul	Charlotte									1
2021-06-25	12:59:00	Tumari	Apenheul	Charlotte									1
2021-06-25	12:59:00	Heather	Apenheul	Charlotte									1
2021-06-25	12:59:00	Sysoe	Apenheul	Charlotte									1
2021-06-25	12:59:00	Rajaja	Apenheul	Charlotte									1
2021-06-25	12:59:00	Maggie	Apenheul	Charlotte									1
2021-06-25	13:19:00	Eral	Apenheul	Charlotte				1
2021-06-25	13:19:00	Salena	Apenheul	Charlotte				1
2021-06-25	13:19:00	Tumari	Apenheul	Charlotte							1
2021-06-25	13:19:00	Heather	Apenheul	Charlotte				1
2021-06-25	13:19:00	Sysoe	Apenheul	Charlotte				1
2021-06-25	13:19:00	Rajaja	Apenheul	Charlotte				1
2021-06-25	13:19:00	Maggie	Apenheul	Charlotte				1
2021-06-25	13:49:00	Eral	Apenheul	Charlotte													1
2021-06-25	13:49:00	Salena	Apenheul	Charlotte					1
2021-06-25	13:49:00	Tumari	Apenheul	Charlotte				1
2021-06-25	13:49:00	Heather	Apenheul	Charlotte																1
2021-06-25	13:49:00	Sysoe	Apenheul	Charlotte																1
2021-06-25	13:49:00	Rajaja	Apenheul	Charlotte																1
2021-06-25	13:49:00	Maggie	Apenheul	Charlotte					1
2021-06-25	14:33:00	Eral	Apenheul	Charlotte				1
2021-06-25	14:33:00	Salena	Apenheul	Charlotte				1
2021-06-25	14:33:00	Tumari	Apenheul	Charlotte				1
2021-06-25	14:33:00	Heather	Apenheul	Charlotte				1
2021-06-25	14:33:00	Sysoe	Apenheul	Charlotte				1
2021-06-25	14:33:00	Rajaja	Apenheul	Charlotte									1
2021-06-25	14:33:00	Maggie	Apenheul	Charlotte									1
2021-06-25	14:54:00	Eral	Apenheul	Charlotte									1
2021-06-25	14:54:00	Salena	Apenheul	Charlotte									1
2021-06-25	14:54:00	Tumari	Apenheul	Charlotte									1
2021-06-25	14:54:00	Heather	Apenheul	Charlotte									1
2021-06-25	14:54:00	Sysoe	Apenheul	Charlotte									1
2021-06-25	14:54:00	Rajaja	Apenheul	Charlotte									1
2021-06-25	14:54:00	Maggie	Apenheul	Charlotte									1
2021-06-25	15:15:00	Eral	Apenheul	Charlotte																1
2021-06-25	15:15:00	Salena	Apenheul	Charlotte									1
2021-06-25	15:15:00	Tumari	Apenheul	Charlotte									1
2021-06-25	15:15:00	Heather	Apenheul	Charlotte									1
2021-06-25	15:15:00	Sysoe	Apenheul	Charlotte																1
2021-06-25	15:15:00	Rajaja	Apenheul	Charlotte							1
2021-06-25	15:15:00	Maggie	Apenheul	Charlotte																1
2021-06-25	15:37:00	Eral	Apenheul	Charlotte				1
2021-06-25	15:37:00	Salena	Apenheul	Charlotte									1
2021-06-25	15:37:00	Tumari	Apenheul	Charlotte									1
2021-06-25	15:37:00	Heather	Apenheul	Charlotte									1
2021-06-25	15:37:00	Sysoe	Apenheul	Charlotte				1
2021-06-25	15:37:00	Rajaja	Apenheul	Charlotte									1
2021-06-25	15:37:00	Maggie	Apenheul	Charlotte						1
2021-06-29	09:54:00	Eral	Apenheul	Charlotte						1
2021-06-29	09:54:00	Salena	Apenheul	Charlotte				1
2021-06-29	09:54:00	Tumari	Apenheul	Charlotte																1
2021-06-29	09:54:00	Heather	Apenheul	Charlotte																1
2021-06-29	09:54:00	Sysoe	Apenheul	Charlotte																1
2021-06-29	09:54:00	Rajaja	Apenheul	Charlotte																1
2021-06-29	09:54:00	Maggie	Apenheul	Charlotte							1
2021-06-29	10:33:00	Eral	Apenheul	Charlotte																1
2021-06-29	10:33:00	Salena	Apenheul	Charlotte				1
2021-06-29	10:33:00	Tumari	Apenheul	Charlotte				1
2021-06-29	10:33:00	Heather	Apenheul	Charlotte													1
2021-06-29	10:33:00	Sysoe	Apenheul	Charlotte							1
2021-06-29	10:33:00	Rajaja	Apenheul	Charlotte				1
2021-06-29	10:33:00	Maggie	Apenheul	Charlotte																1
2021-06-29	10:55:00	Eral	Apenheul	Charlotte																1
2021-06-29	10:55:00	Salena	Apenheul	Charlotte									1
2021-06-29	10:55:00	Tumari	Apenheul	Charlotte									1
2021-06-29	10:55:00	Heather	Apenheul	Charlotte									1
2021-06-29	10:55:00	Sysoe	Apenheul	Charlotte							1
2021-06-29	10:55:00	Rajaja	Apenheul	Charlotte									1
2021-06-29	10:55:00	Maggie	Apenheul	Charlotte									1
2021-06-29	11:17:00	Eral	Apenheul	Charlotte									1
2021-06-29	11:17:00	Salena	Apenheul	Charlotte									1
2021-06-29	11:17:00	Tumari	Apenheul	Charlotte									1
2021-06-29	11:17:00	Heather	Apenheul	Charlotte									1
2021-06-29	11:17:00	Sysoe	Apenheul	Charlotte									1
2021-06-29	11:17:00	Rajaja	Apenheul	Charlotte									1
2021-06-29	11:17:00	Maggie	Apenheul	Charlotte									1
2021-06-29	11:41:00	Eral	Apenheul	Charlotte									1
2021-06-29	11:41:00	Salena	Apenheul	Charlotte									1
2021-06-29	11:41:00	Tumari	Apenheul	Charlotte									1
2021-06-29	11:41:00	Heather	Apenheul	Charlotte									1
2021-06-29	11:41:00	Sysoe	Apenheul	Charlotte									1
2021-06-29	11:41:00	Rajaja	Apenheul	Charlotte									1
2021-06-29	11:41:00	Maggie	Apenheul	Charlotte									1
2021-06-29	12:01:00	Eral	Apenheul	Charlotte																1
2021-06-29	12:01:00	Salena	Apenheul	Charlotte									1
2021-06-29	12:01:00	Tumari	Apenheul	Charlotte				1
2021-06-29	12:01:00	Heather	Apenheul	Charlotte												1
2021-06-29	12:01:00	Sysoe	Apenheul	Charlotte									1
2021-06-29	12:01:00	Rajaja	Apenheul	Charlotte									1
2021-06-29	12:01:00	Maggie	Apenheul	Charlotte									1
2021-06-29	12:58:00	Eral	Apenheul	Charlotte									1
2021-06-29	12:58:00	Salena	Apenheul	Charlotte									1
2021-06-29	12:58:00	Tumari	Apenheul	Charlotte									1
2021-06-29	12:58:00	Heather	Apenheul	Charlotte									1
2021-06-29	12:58:00	Sysoe	Apenheul	Charlotte									1
2021-06-29	12:58:00	Rajaja	Apenheul	Charlotte									1
2021-06-29	12:58:00	Maggie	Apenheul	Charlotte									1
2021-06-29	13:25:00	Eral	Apenheul	Charlotte									1
2021-06-29	13:25:00	Salena	Apenheul	Charlotte									1
2021-06-29	13:25:00	Tumari	Apenheul	Charlotte									1
2021-06-29	13:25:00	Heather	Apenheul	Charlotte									1
2021-06-29	13:25:00	Sysoe	Apenheul	Charlotte									1
2021-06-29	13:25:00	Rajaja	Apenheul	Charlotte									1
2021-06-29	13:25:00	Maggie	Apenheul	Charlotte									1
2021-06-29	13:45:00	Eral	Apenheul	Charlotte							1
2021-06-29	13:45:00	Salena	Apenheul	Charlotte		1
2021-06-29	13:45:00	Tumari	Apenheul	Charlotte				1
2021-06-29	13:45:00	Heather	Apenheul	Charlotte																1
2021-06-29	13:45:00	Sysoe	Apenheul	Charlotte																1
2021-06-29	13:45:00	Rajaja	Apenheul	Charlotte		1
2021-06-29	13:45:00	Maggie	Apenheul	Charlotte									1
2021-06-29	14:08:00	Eral	Apenheul	Charlotte		1
2021-06-29	14:08:00	Salena	Apenheul	Charlotte				1
2021-06-29	14:08:00	Tumari	Apenheul	Charlotte				1
2021-06-29	14:08:00	Heather	Apenheul	Charlotte									1
2021-06-29	14:08:00	Sysoe	Apenheul	Charlotte									1
2021-06-29	14:08:00	Rajaja	Apenheul	Charlotte					1
2021-06-29	14:08:00	Maggie	Apenheul	Charlotte							1
2021-06-29	14:29:00	Eral	Apenheul	Charlotte							1
2021-06-29	14:29:00	Salena	Apenheul	Charlotte				1
2021-06-29	14:29:00	Tumari	Apenheul	Charlotte				1
2021-06-29	14:29:00	Heather	Apenheul	Charlotte				1
2021-06-29	14:29:00	Sysoe	Apenheul	Charlotte							1
2021-06-29	14:29:00	Rajaja	Apenheul	Charlotte				1
2021-06-29	14:29:00	Maggie	Apenheul	Charlotte				1
2021-06-29	14:53:00	Eral	Apenheul	Charlotte									1
2021-06-29	14:53:00	Salena	Apenheul	Charlotte		1
2021-06-29	14:53:00	Tumari	Apenheul	Charlotte							1
2021-06-29	14:53:00	Heather	Apenheul	Charlotte									1
2021-06-29	14:53:00	Sysoe	Apenheul	Charlotte																1
2021-06-29	14:53:00	Rajaja	Apenheul	Charlotte									1
2021-06-29	14:53:00	Maggie	Apenheul	Charlotte							1
2021-06-29	15:43:00	Eral	Apenheul	Charlotte				1
2021-06-29	15:43:00	Salena	Apenheul	Charlotte									1
2021-06-29	15:43:00	Tumari	Apenheul	Charlotte													1
2021-06-29	15:43:00	Heather	Apenheul	Charlotte				1
2021-06-29	15:43:00	Sysoe	Apenheul	Charlotte				1
2021-06-29	15:43:00	Rajaja	Apenheul	Charlotte									1
2021-06-29	15:43:00	Maggie	Apenheul	Charlotte							1
2021-06-30	10:10:00	Eral	Apenheul	Charlotte									1
2021-06-30	10:10:00	Salena	Apenheul	Charlotte																1
2021-06-30	10:10:00	Tumari	Apenheul	Charlotte							1
2021-06-30	10:10:00	Heather	Apenheul	Charlotte													1
2021-06-30	10:10:00	Sysoe	Apenheul	Charlotte									1
2021-06-30	10:10:00	Rajaja	Apenheul	Charlotte																1
2021-06-30	10:10:00	Maggie	Apenheul	Charlotte		1
2021-06-30	10:30:00	Eral	Apenheul	Charlotte							1
2021-06-30	10:30:00	Salena	Apenheul	Charlotte				1
2021-06-30	10:30:00	Tumari	Apenheul	Charlotte							1
2021-06-30	10:30:00	Heather	Apenheul	Charlotte									1
2021-06-30	10:30:00	Sysoe	Apenheul	Charlotte				1
2021-06-30	10:30:00	Rajaja	Apenheul	Charlotte									1
2021-06-30	10:30:00	Maggie	Apenheul	Charlotte									1
2021-06-30	10:52:00	Eral	Apenheul	Charlotte				1
2021-06-30	10:52:00	Salena	Apenheul	Charlotte				1
2021-06-30	10:52:00	Tumari	Apenheul	Charlotte				1
2021-06-30	10:52:00	Heather	Apenheul	Charlotte				1
2021-06-30	10:52:00	Sysoe	Apenheul	Charlotte				1
2021-06-30	10:52:00	Rajaja	Apenheul	Charlotte									1
2021-06-30	10:52:00	Maggie	Apenheul	Charlotte																1
2021-06-30	11:21:00	Eral	Apenheul	Charlotte				1
2021-06-30	11:21:00	Salena	Apenheul	Charlotte		1
2021-06-30	11:21:00	Tumari	Apenheul	Charlotte									1
2021-06-30	11:21:00	Heather	Apenheul	Charlotte									1
2021-06-30	11:21:00	Sysoe	Apenheul	Charlotte							1
2021-06-30	11:21:00	Rajaja	Apenheul	Charlotte									1
2021-06-30	11:21:00	Maggie	Apenheul	Charlotte																1
2021-06-30	11:41:00	Eral	Apenheul	Charlotte									1
2021-06-30	11:41:00	Salena	Apenheul	Charlotte									1
2021-06-30	11:41:00	Tumari	Apenheul	Charlotte									1
2021-06-30	11:41:00	Heather	Apenheul	Charlotte									1
2021-06-30	11:41:00	Sysoe	Apenheul	Charlotte									1
2021-06-30	11:41:00	Rajaja	Apenheul	Charlotte									1
2021-06-30	11:41:00	Maggie	Apenheul	Charlotte									1
2021-06-30	12:06:00	Eral	Apenheul	Charlotte				1
2021-06-30	12:06:00	Salena	Apenheul	Charlotte				1
2021-06-30	12:06:00	Tumari	Apenheul	Charlotte							1
2021-06-30	12:06:00	Heather	Apenheul	Charlotte									1
2021-06-30	12:06:00	Sysoe	Apenheul	Charlotte							1
2021-06-30	12:06:00	Rajaja	Apenheul	Charlotte									1
2021-06-30	12:06:00	Maggie	Apenheul	Charlotte									1
2021-06-30	12:54:00	Eral	Apenheul	Charlotte							1
2021-06-30	12:54:00	Salena	Apenheul	Charlotte							1
2021-06-30	12:54:00	Tumari	Apenheul	Charlotte									1
2021-06-30	12:54:00	Heather	Apenheul	Charlotte							1
2021-06-30	12:54:00	Sysoe	Apenheul	Charlotte							1
2021-06-30	12:54:00	Rajaja	Apenheul	Charlotte							1
2021-06-30	12:54:00	Maggie	Apenheul	Charlotte							1
2021-06-30	13:23:00	Eral	Apenheul	Charlotte				1
2021-06-30	13:23:00	Salena	Apenheul	Charlotte									1
2021-06-30	13:23:00	Tumari	Apenheul	Charlotte									1
2021-06-30	13:23:00	Heather	Apenheul	Charlotte									1
2021-06-30	13:23:00	Sysoe	Apenheul	Charlotte																1
2021-06-30	13:23:00	Rajaja	Apenheul	Charlotte									1
2021-06-30	13:23:00	Maggie	Apenheul	Charlotte									1
2021-06-30	13:51:00	Eral	Apenheul	Charlotte				1
2021-06-30	13:51:00	Salena	Apenheul	Charlotte				1
2021-06-30	13:51:00	Tumari	Apenheul	Charlotte							1
2021-06-30	13:51:00	Heather	Apenheul	Charlotte									1
2021-06-30	13:51:00	Sysoe	Apenheul	Charlotte							1
2021-06-30	13:51:00	Rajaja	Apenheul	Charlotte									1
2021-06-30	13:51:00	Maggie	Apenheul	Charlotte									1
2021-06-30	14:27:00	Eral	Apenheul	Charlotte				1
2021-06-30	14:27:00	Salena	Apenheul	Charlotte				1
2021-06-30	14:27:00	Tumari	Apenheul	Charlotte							1
2021-06-30	14:27:00	Heather	Apenheul	Charlotte									1
2021-06-30	14:27:00	Sysoe	Apenheul	Charlotte							1
2021-06-30	14:27:00	Rajaja	Apenheul	Charlotte									1
2021-06-30	14:27:00	Maggie	Apenheul	Charlotte									1
2021-06-30	14:50:00	Eral	Apenheul	Charlotte							1
2021-06-30	14:50:00	Salena	Apenheul	Charlotte									1
2021-06-30	14:50:00	Tumari	Apenheul	Charlotte									1
2021-06-30	14:50:00	Heather	Apenheul	Charlotte									1
2021-06-30	14:50:00	Sysoe	Apenheul	Charlotte									1
2021-06-30	14:50:00	Rajaja	Apenheul	Charlotte									1
2021-06-30	14:50:00	Maggie	Apenheul	Charlotte									1
2021-07-01	09:50:00	Eral	Apenheul	Charlotte				1
2021-07-01	09:50:00	Salena	Apenheul	Charlotte				1
2021-07-01	09:50:00	Tumari	Apenheul	Charlotte				1
2021-07-01	09:50:00	Heather	Apenheul	Charlotte				1
2021-07-01	09:50:00	Sysoe	Apenheul	Charlotte				1
2021-07-01	09:50:00	Rajaja	Apenheul	Charlotte				1
2021-07-01	09:50:00	Maggie	Apenheul	Charlotte				1
2021-07-01	10:30:00	Eral	Apenheul	Charlotte							1
2021-07-01	10:30:00	Salena	Apenheul	Charlotte							1
2021-07-01	10:30:00	Tumari	Apenheul	Charlotte				1
2021-07-01	10:30:00	Heather	Apenheul	Charlotte							1
2021-07-01	10:30:00	Sysoe	Apenheul	Charlotte							1
2021-07-01	10:30:00	Rajaja	Apenheul	Charlotte																1
2021-07-01	10:30:00	Maggie	Apenheul	Charlotte									1
2021-07-01	11:00:00	Eral	Apenheul	Charlotte									1
2021-07-01	11:00:00	Salena	Apenheul	Charlotte									1
2021-07-01	11:00:00	Tumari	Apenheul	Charlotte									1
2021-07-01	11:00:00	Heather	Apenheul	Charlotte									1
2021-07-01	11:00:00	Sysoe	Apenheul	Charlotte				1
2021-07-01	11:00:00	Rajaja	Apenheul	Charlotte					1
2021-07-01	11:00:00	Maggie	Apenheul	Charlotte									1
2021-07-01	11:23:00	Eral	Apenheul	Charlotte																1
2021-07-01	11:23:00	Salena	Apenheul	Charlotte									1
2021-07-01	11:23:00	Tumari	Apenheul	Charlotte				1
2021-07-01	11:23:00	Heather	Apenheul	Charlotte									1
2021-07-01	11:23:00	Sysoe	Apenheul	Charlotte									1
2021-07-01	11:23:00	Rajaja	Apenheul	Charlotte		1
2021-07-01	11:23:00	Maggie	Apenheul	Charlotte									1
2021-07-01	11:48:00	Eral	Apenheul	Charlotte																1
2021-07-01	11:48:00	Salena	Apenheul	Charlotte									1
2021-07-01	11:48:00	Tumari	Apenheul	Charlotte									1
2021-07-01	11:48:00	Heather	Apenheul	Charlotte									1
2021-07-01	11:48:00	Sysoe	Apenheul	Charlotte									1
2021-07-01	11:48:00	Rajaja	Apenheul	Charlotte									1
2021-07-01	11:48:00	Maggie	Apenheul	Charlotte									1
2021-07-01	12:08:00	Eral	Apenheul	Charlotte									1
2021-07-01	12:08:00	Salena	Apenheul	Charlotte		1
2021-07-01	12:08:00	Tumari	Apenheul	Charlotte									1
2021-07-01	12:08:00	Heather	Apenheul	Charlotte									1
2021-07-01	12:08:00	Sysoe	Apenheul	Charlotte									1
2021-07-01	12:08:00	Rajaja	Apenheul	Charlotte									1
2021-07-01	12:08:00	Maggie	Apenheul	Charlotte									1
2021-07-01	13:00:00	Eral	Apenheul	Charlotte				1
2021-07-01	13:00:00	Salena	Apenheul	Charlotte		1
2021-07-01	13:00:00	Tumari	Apenheul	Charlotte									1
2021-07-01	13:00:00	Heather	Apenheul	Charlotte									1
2021-07-01	13:00:00	Sysoe	Apenheul	Charlotte									1
2021-07-01	13:00:00	Rajaja	Apenheul	Charlotte									1
2021-07-01	13:00:00	Maggie	Apenheul	Charlotte									1
2021-07-01	13:30:00	Eral	Apenheul	Charlotte									1
2021-07-01	13:30:00	Salena	Apenheul	Charlotte									1
2021-07-01	13:30:00	Tumari	Apenheul	Charlotte									1
2021-07-01	13:30:00	Heather	Apenheul	Charlotte									1
2021-07-01	13:30:00	Sysoe	Apenheul	Charlotte									1
2021-07-01	13:30:00	Rajaja	Apenheul	Charlotte									1
2021-07-01	13:30:00	Maggie	Apenheul	Charlotte									1
2021-07-01	14:09:00	Eral	Apenheul	Charlotte		1
2021-07-01	14:09:00	Salena	Apenheul	Charlotte									1
2021-07-01	14:09:00	Tumari	Apenheul	Charlotte									1
2021-07-01	14:09:00	Heather	Apenheul	Charlotte									1
2021-07-01	14:09:00	Sysoe	Apenheul	Charlotte									1
2021-07-01	14:09:00	Rajaja	Apenheul	Charlotte									1
2021-07-01	14:09:00	Maggie	Apenheul	Charlotte									1
2021-07-01	14:29:00	Eral	Apenheul	Charlotte							1
2021-07-01	14:29:00	Salena	Apenheul	Charlotte				1
2021-07-01	14:29:00	Tumari	Apenheul	Charlotte				1
2021-07-01	14:29:00	Heather	Apenheul	Charlotte									1
2021-07-01	14:29:00	Sysoe	Apenheul	Charlotte									1
2021-07-01	14:29:00	Rajaja	Apenheul	Charlotte									1
2021-07-01	14:29:00	Maggie	Apenheul	Charlotte									1
2021-07-01	14:59:00	Eral	Apenheul	Charlotte							1
2021-07-01	14:59:00	Salena	Apenheul	Charlotte				1
2021-07-01	14:59:00	Tumari	Apenheul	Charlotte				1
2021-07-01	14:59:00	Heather	Apenheul	Charlotte				1
2021-07-01	14:59:00	Sysoe	Apenheul	Charlotte				1
2021-07-01	14:59:00	Rajaja	Apenheul	Charlotte				1
2021-07-01	14:59:00	Maggie	Apenheul	Charlotte				1
2021-07-01	14:19:00	Eral	Apenheul	Charlotte							1
2021-07-01	14:19:00	Salena	Apenheul	Charlotte							1
2021-07-01	14:19:00	Tumari	Apenheul	Charlotte							1
2021-07-01	14:19:00	Heather	Apenheul	Charlotte				1
2021-07-01	14:19:00	Sysoe	Apenheul	Charlotte																1
2021-07-01	14:19:00	Rajaja	Apenheul	Charlotte									1
2021-07-01	14:19:00	Maggie	Apenheul	Charlotte									1

## Sheet: RAW Blijdorp
Date	Time	individual	Zoo	Area	Observer	AT	AG	DR	AF	FS	PF	MO	PL	RE	SI	SA	SL	ST	STA	SU	OOS	Comments
					Total:	0	53	18	221	90	19	233	2	28	678	19	15	48	3	2	25		1454
					Proportion:	0	0.0364011	0.0123626	0.151786	0.0618132	0.0130495	0.160027	0.00137363	0.0192308	0.465659	0.0130495	0.0103022	0.032967	0.00206044	0.00137363	0.0171703
2021-04-21	09:20:00	Elly	Blijdorp	Outside	Jolanda	0	0	0	0	0	0	0	0	0	1	0	0	0	0	0	0
2021-04-21	09:20:00	Hera	Blijdorp	Outside	Jolanda	0	0	0	1	0	0	0	0	0	0	0	0	0	0	0	0
2021-04-21	09:20:00	Milo	Blijdorp	Outside	Jolanda	0	0	0	0	0	0	0	0	0	1	0	0	0	0	0	0
2021-04-21	09:20:00	Trine	Blijdorp	Outside	Jolanda	0	0	0	1	0	0	0	0	0	0	0	0	0	0	0	0
2021-04-21	09:40:00	Elly	Blijdorp	Outside	Jolanda	0	0	0	0	0	0	0	0	0	1	0	0	0	0	0	0
2021-04-21	09:40:00	Hera	Blijdorp	Outside	Jolanda	0	0	0	0	0	0	0	0	0	1	0	0	0	0	0	0
2021-04-21	09:40:00	Milo	Blijdorp	Outside	Jolanda	0	0	0	1	0	0	0	0	0	0	0	0	0	0	0	0
2021-04-21	09:40:00	Trine	Blijdorp	Outside	Jolanda	0	0	0	1	0	0	0	0	0	0	0	0	0	0	0	0
2021-04-21	10:00:00	Elly	Blijdorp	Inside	Jolanda	0	0	0	0	0	0	0	0	1	0	0	0	0	0	0	0
2021-04-21	10:00:00	Hera	Blijdorp	Outside	Jolanda	0	0	0	0	0	0	0	0	0	1	0	0	0	0	0	0
2021-04-21	10:00:00	Milo	Blijdorp	Outside	Jolanda	0	0	0	0	0	0	0	0	0	1	0	0	0	0	0	0
2021-04-21	10:00:00	Trine	Blijdorp	Outside	Jolanda	0	0	0	0	0	0	0	0	0	1	0	0	0	0	0	0
2021-04-21	10:20:00	Elly	Blijdorp	Outside	Jolanda	0	0	0	1	0	0	0	0	0	0	0	0	0	0	0	0
2021-04-21	10:20:00	Hera	Blijdorp	Outside	Jolanda	0	0	0	0	0	0	0	0	0	1	0	0	0	0	0	0
2021-04-21	10:20:00	Milo	Blijdorp	Outside	Jolanda	0	0	0	0	0	0	0	0	0	1	0	0	0	0	0	0
2021-04-21	10:20:00	Trine	Blijdorp	Outside	Jolanda	0	0	0	0	0	0	0	0	0	1	0	0	0	0	0	0
2021-04-21	10:40:00	Elly	Blijdorp	Outside	Jolanda	0	0	0	0	0	0	0	0	0	1	0	0	0	0	0	0
2021-04-21	10:40:00	Hera	Blijdorp	Outside	Jolanda	0	0	0	0	0	0	0	0	0	0	1	0	0	0	0	0
2021-04-21	10:40:00	Milo	Blijdorp	Outside	Jolanda	0	0	0	1	0	0	0	0	0	0	0	0	0	0	0	0
2021-04-21	10:40:00	Trine	Blijdorp	Outside	Jolanda	0	0	0	0	0	0		0	0	0	0	0	0	0	0	0
2021-04-21	11:00:00	Elly	Blijdorp	Outside	Jolanda	0	0	0	0	0	0	1	0	0	0	0	0	0	0	0	0
2021-04-21	11:00:00	Hera	Blijdorp	Outside	Jolanda	0	0	0	0	0	0	0	0	0	1	0	0	0	0	0	0
2021-04-21	11:00:00	Milo	Blijdorp	Outside	Jolanda	0	0	0	0	0	0	1	0	0	0	0	0	0	0	0	0
2021-04-21	11:00:00	Trine	Blijdorp	Outside	Jolanda	0	0	1	0	0	0	0	0	0	0	0	0	0	0	0	0
2021-04-21	11:20:00	Elly	Blijdorp	Inside	Jolanda	0	0	0	0	0	0	0	0	0		0	0	0	0	0	0
2021-04-21	11:20:00	Hera	Blijdorp	Outside	Jolanda	0	0	0	0	0	0	0	0	0	1	0	0	0	0	0	0
2021-04-21	11:20:00	Milo	Blijdorp	Outside	Jolanda	0	0	0	1	0	0	0	0	0	0	0	0	0	0	0	0
2021-04-21	11:20:00	Trine	Blijdorp	Outside	Jolanda	0	1	0	0	0	0	0	0	0	0	0	0	0	0	0	0
2021-04-21	11:40:00	Elly	Blijdorp	Outside	Jolanda	0	0	0	0	0	0	0	0	0	1	0	0	0	0	0	0
2021-04-21	11:40:00	Hera	Blijdorp	Outside	Jolanda	0	1	0	0	0	0	0	0	0	0	0	0	0	0	0	0
2021-04-21	11:40:00	Milo	Blijdorp	Outside	Jolanda	0	0	0	0	0	0	0	0	0	1	0	0	0	0	0	0
2021-04-21	11:40:00	Trine	Blijdorp	Outside	Jolanda	0	0	1	0	0	0	0	0	0	0	0	0	0	0	0	0
2021-04-21	12:30:00	Elly	Blijdorp	Inside	Jolanda	0	0	0	0	0	0	0	0	0	1	0	0	0	0	0	0
2021-04-21	12:30:00	Hera	Blijdorp	Outside	Jolanda	0	0	0	0	0	0	1	0	0	0	0	0	0	0	0	0
2021-04-21	12:30:00	Milo	Blijdorp	Outside	Jolanda	0	0	0	0	0	0	0	0	0	1	0	0	0	0	0	0
2021-04-21	12:30:00	Trine	Blijdorp	Outside	Jolanda	0	0	0	1	0	0	0	0	0	0	0	0	0	0	0	0
2021-04-21	12:50:00	Elly	Blijdorp	Inside	Jolanda	0	0	0	0	0	0	0	0	0	0	0	1	0	0	0	0
2021-04-21	12:50:00	Hera	Blijdorp	Outside	Jolanda	0	0	0	0	0	0	0	0	0	1	0	0	0	0	0	0
2021-04-21	12:50:00	Milo	Blijdorp	Outside	Jolanda	0	0	0	0	0	0	0	0	0	1	0	0	0	0	0	0
2021-04-21	12:50:00	Trine	Blijdorp	Outside	Jolanda	0	0	0	0	0	0	0	0	0	1	0	0	0	0	0	0
2021-04-21	13:10:00	Elly	Blijdorp	Inside	Jolanda	0	0	0	0	0	0	0	0	0	1	0	0	0	0	0	0
2021-04-21	13:10:00	Hera	Blijdorp	Outside	Jolanda	0	0	0	0	0	0	1	0	0	0	0	0	0	0	0	0
2021-04-21	13:10:00	Milo	Blijdorp	Outside	Jolanda	0	0	0	0	0	0	1	0	0	0	0	0	0	0	0	0
2021-04-21	13:10:00	Trine	Blijdorp	Outside	Jolanda	0	0	0	0	0	0	1	0	0	0	0	0	0	0	0	0
2021-04-21	13:30:00	Elly	Blijdorp	Inside	Jolanda	0	0	0	0	0	0	0	0	0	1	0	0	0	0	0	0
2021-04-21	13:30:00	Hera	Blijdorp	Inside	Jolanda	0	0	0	0	0	0	1	0	0	0	0	0	0	0	0	0
2021-04-21	13:30:00	Milo	Blijdorp	Inside	Jolanda	0	0	0	0	0	0	0	0	0	0	0	1	0	0	0	0
2021-04-21	13:30:00	Trine	Blijdorp	Inside	Jolanda	0	1	0	0	0	0	0	0	0	0	0	0	0	0	0	0
2021-04-21	13:50:00	Elly	Blijdorp	Inside	Jolanda	0	0	0	0	0	0	1	0	0	0	0	0	0	0	0	0
2021-04-21	13:50:00	Hera	Blijdorp	Inside	Jolanda	0	1	0	0	0	0	0	0	0	0	0	0	0	0	0	0
2021-04-21	13:50:00	Milo	Blijdorp	Inside	Jolanda	0	0	0	1	0	0	0	0	0	0	0	0	0	0	0	0
2021-04-21	13:50:00	Trine	Blijdorp	Inside	Jolanda	0	0	0	0	0	0	0	0	0	1	0	0	0	0	0	0
2021-04-21	14:10:00	Elly	Blijdorp	Outside	Jolanda	0	0	0	1	0	0	0	0	0	0	0	0	0	0	0	0
2021-04-21	14:10:00	Hera	Blijdorp	Outside	Jolanda	0	1	0	0	0	0	0	0	0	0	0	0	0	0	0	0
2021-04-21	14:10:00	Milo	Blijdorp	Outside	Jolanda	0	0	0	0	1	0	0	0	0	0	0	0	0	0	0	0
2021-04-21	14:10:00	Trine	Blijdorp	Outside	Jolanda	0	0	0	0	0	0	0	0	0	1	0	0	0	0	0	0
2021-04-21	14:30:00	Elly	Blijdorp	Outside	Jolanda	0	0	0	0	0	0	0	0	0	0	0	0	0	0	0	1
2021-04-21	14:30:00	Hera	Blijdorp	Outside	Jolanda	0	0	0	0	0	0	0	0	0	1	0	0	0	0	0	0
2021-04-21	14:30:00	Milo	Blijdorp	Outside	Jolanda	0	0	0	0	0	0	0	0	0	1	0	0	0	0	0	0
2021-04-21	14:30:00	Trine	Blijdorp	Outside	Jolanda	0	0	0	0	0	0	0	0	0	0	0	0	0	0	1	0
2021-04-21	14:50:00	Elly	Blijdorp	Outside	Jolanda	0	0	0	0	0	0	0	0	0	1	0	0	0	0	0	0
2021-04-21	14:50:00	Hera	Blijdorp	Outside	Jolanda	0	1	0	0	0	0	0	0	0	0	0	0	0	0	0	0
2021-04-21	14:50:00	Milo	Blijdorp	Outside	Jolanda	0	0	0	0	0	0	1	0	0	0	0	0	0	0	0	0
2021-04-21	14:50:00	Trine	Blijdorp	Outside	Jolanda	0	0	0	1	0	0	0	0	0	0	0	0	0	0	0	0
2021-04-22	09:05:00	Elly	Blijdorp	Outside	Jolanda							1
2021-04-22	09:05:00	Hera	Blijdorp	Outside	Jolanda										1
2021-04-22	09:05:00	Milo	Blijdorp	Outside	Jolanda										1
2021-04-22	09:05:00	Trine	Blijdorp	Outside	Jolanda										1
2021-04-22	09:25:00	Elly	Blijdorp	Outside	Jolanda					1
2021-04-22	09:25:00	Hera	Blijdorp	Outside	Jolanda										1
2021-04-22	09:25:00	Milo	Blijdorp	Outside	Jolanda							1
2021-04-22	09:25:00	Trine	Blijdorp	Outside	Jolanda										1
2021-04-22	09:45:00	Elly	Blijdorp	Outside	Jolanda										1
2021-04-22	09:45:00	Hera	Blijdorp	Outside	Jolanda										1
2021-04-22	09:45:00	Milo	Blijdorp	Outside	Jolanda										1
2021-04-22	09:45:00	Trine	Blijdorp	Outside	Jolanda				1
2021-04-22	10:05:00	Elly	Blijdorp	Outside	Jolanda					1
2021-04-22	10:05:00	Hera	Blijdorp	Outside	Jolanda						1
2021-04-22	10:05:00	Milo	Blijdorp	Outside	Jolanda										1
2021-04-22	10:05:00	Trine	Blijdorp	Outside	Jolanda										1
2021-04-22	10:25:00	Elly	Blijdorp	Outside	Jolanda				1
2021-04-22	10:25:00	Hera	Blijdorp	Outside	Jolanda										1
2021-04-22	10:25:00	Milo	Blijdorp	Outside	Jolanda										1
2021-04-22	10:25:00	Trine	Blijdorp	Outside	Jolanda							1
2021-04-22	10:45:00	Elly	Blijdorp	Outside	Jolanda				1
2021-04-22	10:45:00	Hera	Blijdorp	Outside	Jolanda										1
2021-04-22	10:45:00	Milo	Blijdorp	Outside	Jolanda				1
2021-04-22	10:45:00	Trine	Blijdorp	Outside	Jolanda				1
2021-04-22	11:05:00	Elly	Blijdorp	Outside	Jolanda							1
2021-04-22	11:05:00	Hera	Blijdorp	Outside	Jolanda										1
2021-04-22	11:05:00	Milo	Blijdorp	Outside	Jolanda													1
2021-04-22	11:05:00	Trine	Blijdorp	Outside	Jolanda										1
2021-04-22	11:25:00	Elly	Blijdorp	Outside	Jolanda										1
2021-04-22	11:25:00	Hera	Blijdorp	Outside	Jolanda										1
2021-04-22	11:25:00	Milo	Blijdorp	Outside	Jolanda		1
2021-04-22	11:25:00	Trine	Blijdorp	Outside	Jolanda				1
2021-04-22	12:05:00	Elly	Blijdorp	Outside	Jolanda										1
2021-04-22	12:05:00	Hera	Blijdorp	Outside	Jolanda										1
2021-04-22	12:05:00	Milo	Blijdorp	Outside	Jolanda							1
2021-04-22	12:05:00	Trine	Blijdorp	Outside	Jolanda										1
2021-04-22	12:25:00	Elly	Blijdorp	Outside	Jolanda							1
2021-04-22	12:25:00	Hera	Blijdorp	Outside	Jolanda							1
2021-04-22	12:25:00	Milo	Blijdorp	Outside	Jolanda							1
2021-04-22	12:25:00	Trine	Blijdorp	Outside	Jolanda				1
2021-04-22	12:45:00	Elly	Blijdorp	Inside	Jolanda									1
2021-04-22	12:45:00	Hera	Blijdorp	Outside	Jolanda													1
2021-04-22	12:45:00	Milo	Blijdorp	Outside	Jolanda				1
2021-04-22	12:45:00	Trine	Blijdorp	Outside	Jolanda										1
2021-04-22	13:05:00	Elly	Blijdorp	Outside	Jolanda										1
2021-04-22	13:05:00	Hera	Blijdorp	Outside	Jolanda										1
2021-04-22	13:05:00	Milo	Blijdorp	Outside	Jolanda										1
2021-04-22	13:05:00	Trine	Blijdorp	Outside	Jolanda										1
2021-04-22	13:25:00	Elly	Blijdorp	Outside	Jolanda										1
2021-04-22	13:25:00	Hera	Blijdorp	Outside	Jolanda										1
2021-04-22	13:25:00	Milo	Blijdorp	Outside	Jolanda										1
2021-04-22	13:25:00	Trine	Blijdorp	Outside	Jolanda				1
2021-04-22	13:45:00	Elly	Blijdorp	Outside	Jolanda										1
2021-04-22	13:45:00	Hera	Blijdorp	Outside	Jolanda										1
2021-04-22	13:45:00	Milo	Blijdorp	Outside	Jolanda							1
2021-04-22	13:45:00	Trine	Blijdorp	Outside	Jolanda		1
2021-04-22	14:05:00	Elly	Blijdorp	Inside	Jolanda										1
2021-04-22	14:05:00	Hera	Blijdorp	Inside	Jolanda							1
2021-04-22	14:05:00	Milo	Blijdorp	Outside	Jolanda										1
2021-04-22	14:05:00	Trine	Blijdorp	Outside	Jolanda										1
2021-04-22	14:25:00	Elly	Blijdorp	Outside	Jolanda							1
2021-04-22	14:25:00	Hera	Blijdorp	Outside	Jolanda							1
2021-04-22	14:25:00	Milo	Blijdorp	Outside	Jolanda							1
2021-04-22	14:25:00	Trine	Blijdorp	Outside	Jolanda							1
2021-04-23	09:05:00	Elly	Blijdorp	Outside	Jolanda										1
2021-04-23	09:05:00	Hera	Blijdorp	Outside	Jolanda										1
2021-04-23	09:05:00	Milo	Blijdorp	Outside	Jolanda							1
2021-04-23	09:05:00	Trine	Blijdorp	Outside	Jolanda		1
2021-04-23	09:25:00	Elly	Blijdorp	Outside	Jolanda										1
2021-04-23	09:25:00	Hera	Blijdorp	Outside	Jolanda							1
2021-04-23	09:25:00	Milo	Blijdorp	Outside	Jolanda					1
2021-04-23	09:25:00	Trine	Blijdorp	Outside	Jolanda							1
2021-04-23	09:45:00	Elly	Blijdorp	Outside	Jolanda										1
2021-04-23	09:45:00	Hera	Blijdorp	Outside	Jolanda										1
2021-04-23	09:45:00	Milo	Blijdorp	Outside	Jolanda										1
2021-04-23	09:45:00	Trine	Blijdorp	Outside	Jolanda										1
2021-04-23	10:05:00	Elly	Blijdorp	Outside	Jolanda										1
2021-04-23	10:05:00	Hera	Blijdorp	Outside	Jolanda										1
2021-04-23	10:05:00	Milo	Blijdorp	Outside	Jolanda										1
2021-04-23	10:05:00	Trine	Blijdorp	Outside	Jolanda							1
2021-04-23	10:25:00	Elly	Blijdorp	Outside	Jolanda										1
2021-04-23	10:25:00	Hera	Blijdorp	Outside	Jolanda													1
2021-04-23	10:25:00	Milo	Blijdorp	Outside	Jolanda							1
2021-04-23	10:25:00	Trine	Blijdorp	Outside	Jolanda							1
2021-04-23	10:45:00	Elly	Blijdorp	Outside	Jolanda										1
2021-04-23	10:45:00	Hera	Blijdorp	Outside	Jolanda										1
2021-04-23	10:45:00	Milo	Blijdorp	Outside	Jolanda					1
2021-04-23	10:45:00	Trine	Blijdorp	Outside	Jolanda					1
2021-04-23	11:05:00	Elly	Blijdorp	Outside	Jolanda										1
2021-04-23	11:05:00	Hera	Blijdorp	Outside	Jolanda										1
2021-04-23	11:05:00	Milo	Blijdorp	Outside	Jolanda							1
2021-04-23	11:05:00	Trine	Blijdorp	Outside	Jolanda		1
2021-04-23	11:25:00	Elly	Blijdorp	Outside	Jolanda							1
2021-04-23	11:25:00	Hera	Blijdorp	Outside	Jolanda										1
2021-04-23	11:25:00	Milo	Blijdorp	Outside	Jolanda										1
2021-04-23	11:25:00	Trine	Blijdorp	Outside	Jolanda				1
2021-04-23	12:45:00	Elly	Blijdorp	Outside	Jolanda							1
2021-04-23	12:45:00	Hera	Blijdorp	Outside	Jolanda				1
2021-04-23	12:45:00	Milo	Blijdorp	Outside	Jolanda							1						1
2021-04-23	12:45:00	Trine	Blijdorp	Outside	Jolanda										1
2021-04-23	13:05:00	Elly	Blijdorp	Outside	Jolanda										1
2021-04-23	13:05:00	Hera	Blijdorp	Outside	Jolanda										1
2021-04-23	13:05:00	Milo	Blijdorp	Outside	Jolanda			1
2021-04-23	13:05:00	Trine	Blijdorp	Outside	Jolanda										1
2021-04-23	13:25:00	Elly	Blijdorp	Outside	Jolanda										1
2021-04-23	13:25:00	Hera	Blijdorp	Outside	Jolanda										1
2021-04-23	13:25:00	Milo	Blijdorp	Outside	Jolanda										1
2021-04-23	13:25:00	Trine	Blijdorp	Outside	Jolanda										1
2021-04-23	13:45:00	Elly	Blijdorp	Outside	Jolanda										1
2021-04-23	13:45:00	Hera	Blijdorp	Outside	Jolanda										1
2021-04-23	13:45:00	Milo	Blijdorp	Outside	Jolanda										1
2021-04-23	13:45:00	Trine	Blijdorp	Outside	Jolanda										1
2021-04-23	14:05:00	Elly	Blijdorp	Outside	Jolanda										1
2021-04-23	14:05:00	Hera	Blijdorp	Outside	Jolanda										1
2021-04-23	14:05:00	Milo	Blijdorp	Outside	Jolanda													1
2021-04-23	14:05:00	Trine	Blijdorp	Outside	Jolanda										1
2021-04-23	14:25:00	Elly	Blijdorp	Outside	Jolanda										1
2021-04-23	14:25:00	Hera	Blijdorp	Outside	Jolanda										1
2021-04-23	14:25:00	Milo	Blijdorp	Outside	Jolanda							1
2021-04-23	14:25:00	Trine	Blijdorp	Outside	Jolanda							1
2021-04-23	14:45:00	Elly	Blijdorp	Outside	Jolanda										1
2021-04-23	14:45:00	Hera	Blijdorp	Outside	Jolanda													1
2021-04-23	14:45:00	Milo	Blijdorp	Outside	Jolanda															1
2021-04-23	14:45:00	Trine	Blijdorp	Outside	Jolanda				1
2021-04-23	15:05:00	Elly	Blijdorp	Outside	Jolanda										1
2021-04-23	15:05:00	Hera	Blijdorp	Outside	Jolanda		1
2021-04-23	15:05:00	Milo	Blijdorp	Outside	Jolanda										1
2021-04-23	15:05:00	Trine	Blijdorp	Outside	Jolanda				1
2021-04-26	08:55:00	Elly	Blijdorp	Outside	Jolanda										1
2021-04-26	08:55:00	Hera	Blijdorp	Outside	Jolanda										1
2021-04-26	08:55:00	Milo	Blijdorp	Outside	Jolanda										1
2021-04-26	08:55:00	Trine	Blijdorp	Outside	Jolanda							1
2021-04-26	09:15:00	Elly	Blijdorp	Outside	Jolanda										1
2021-04-26	09:15:00	Hera	Blijdorp	Outside	Jolanda										1
2021-04-26	09:15:00	Milo	Blijdorp	Outside	Jolanda							1
2021-04-26	09:15:00	Trine	Blijdorp	Outside	Jolanda				1
2021-04-26	09:35:00	Elly	Blijdorp	Inside	Jolanda				1
2021-04-26	09:35:00	Hera	Blijdorp	Outside	Jolanda				1
2021-04-26	09:35:00	Milo	Blijdorp	Outside	Jolanda										1
2021-04-26	09:35:00	Trine	Blijdorp	Outside	Jolanda							1
2021-04-26	09:55:00	Elly	Blijdorp	Outside	Jolanda							1
2021-04-26	09:55:00	Hera	Blijdorp	Outside	Jolanda										1
2021-04-26	09:55:00	Milo	Blijdorp	Outside	Jolanda		1
2021-04-26	09:55:00	Trine	Blijdorp	Outside	Jolanda										1
2021-04-26	10:15:00	Elly	Blijdorp	Outside	Jolanda										1
2021-04-26	10:15:00	Hera	Blijdorp	Outside	Jolanda										1
2021-04-26	10:15:00	Milo	Blijdorp	Outside	Jolanda														1
2021-04-26	10:15:00	Trine	Blijdorp	Outside	Jolanda				1
2021-04-26	10:35:00	Elly	Blijdorp	Outside	Jolanda				1
2021-04-26	10:35:00	Hera	Blijdorp	Outside	Jolanda							1
2021-04-26	10:35:00	Milo	Blijdorp	Outside	Jolanda										1
2021-04-26	10:35:00	Trine	Blijdorp	Outside	Jolanda				1
2021-04-26	10:55:00	Elly	Blijdorp	Outside	Jolanda										1
2021-04-26	10:55:00	Hera	Blijdorp	Outside	Jolanda		1
2021-04-26	10:55:00	Milo	Blijdorp	Outside	Jolanda													1
2021-04-26	10:55:00	Trine	Blijdorp	Outside	Jolanda										1
2021-04-26	11:15:00	Elly	Blijdorp	Outside	Jolanda										1
2021-04-26	11:15:00	Hera	Blijdorp	Outside	Jolanda										1
2021-04-26	11:15:00	Milo	Blijdorp	Outside	Jolanda							1
2021-04-26	11:15:00	Trine	Blijdorp	Outside	Jolanda							1
2021-04-26	12:05:00	Elly	Blijdorp	Outside	Jolanda				1
2021-04-26	12:05:00	Hera	Blijdorp	Outside	Jolanda							1
2021-04-26	12:05:00	Milo	Blijdorp	Outside	Jolanda				1
2021-04-26	12:05:00	Trine	Blijdorp	Outside	Jolanda				1
2021-04-26	12:25:00	Elly	Blijdorp	Outside	Jolanda																1
2021-04-26	12:25:00	Hera	Blijdorp	Outside	Jolanda										1
2021-04-26	12:25:00	Milo	Blijdorp	Outside	Jolanda										1
2021-04-26	12:25:00	Trine	Blijdorp	Outside	Jolanda							1
2021-04-26	12:45:00	Elly	Blijdorp	Outside	Jolanda							1
2021-04-26	12:45:00	Hera	Blijdorp	Outside	Jolanda										1
2021-04-26	12:45:00	Milo	Blijdorp	Outside	Jolanda													1
2021-04-26	12:45:00	Trine	Blijdorp	Outside	Jolanda							1
2021-04-26	13:05:00	Elly	Blijdorp	Outside	Jolanda										1
2021-04-26	13:05:00	Hera	Blijdorp	Outside	Jolanda							1
2021-04-26	13:05:00	Milo	Blijdorp	Outside	Jolanda				1
2021-04-26	13:05:00	Trine	Blijdorp	Outside	Jolanda							1
2021-04-26	13:25:00	Elly	Blijdorp	Outside	Jolanda										1
2021-04-26	13:25:00	Hera	Blijdorp	Outside	Jolanda				1
2021-04-26	13:25:00	Milo	Blijdorp	Outside	Jolanda				1
2021-04-26	13:25:00	Trine	Blijdorp	Outside	Jolanda				1
2021-04-26	13:45:00	Elly	Blijdorp	Inside	Jolanda										1
2021-04-26	13:45:00	Hera	Blijdorp	Outside	Jolanda										1
2021-04-26	13:45:00	Milo	Blijdorp	Outside	Jolanda										1
2021-04-26	13:45:00	Trine	Blijdorp	Outside	Jolanda										1
2021-04-26	14:05:00	Elly	Blijdorp	Inside	Jolanda										1
2021-04-26	14:05:00	Hera	Blijdorp	Outside	Jolanda										1
2021-04-26	14:05:00	Milo	Blijdorp	Outside	Jolanda										1
2021-04-26	14:05:00	Trine	Blijdorp	Outside	Jolanda							1
2021-04-26	14:25:00	Elly	Blijdorp	Outside	Jolanda							1
2021-04-26	14:25:00	Hera	Blijdorp	Outside	Jolanda										1
2021-04-26	14:25:00	Milo	Blijdorp	Outside	Jolanda							1
2021-04-26	14:25:00	Trine	Blijdorp	Outside	Jolanda							1
2021-04-27	08:55:00	Elly	Blijdorp	Inside	Jolanda										1
2021-04-27	08:55:00	Hera	Blijdorp	Inside	Jolanda										1
2021-04-27	08:55:00	Milo	Blijdorp	Inside	Jolanda										1
2021-04-27	08:55:00	Trine	Blijdorp	Inside	Jolanda										1
2021-04-27	09:15:00	Elly	Blijdorp	Inside	Jolanda									1
2021-04-27	09:15:00	Hera	Blijdorp	Outside	Jolanda										1
2021-04-27	09:15:00	Milo	Blijdorp	Outside	Jolanda										1
2021-04-27	09:15:00	Trine	Blijdorp	Outside	Jolanda										1
2021-04-27	09:35:00	Elly	Blijdorp	Outside	Jolanda										1
2021-04-27	09:35:00	Hera	Blijdorp	Outside	Jolanda				1
2021-04-27	09:35:00	Milo	Blijdorp	Outside	Jolanda										1
2021-04-27	09:35:00	Trine	Blijdorp	Outside	Jolanda				1
2021-04-27	09:55:00	Elly	Blijdorp	Outside	Jolanda							1
2021-04-27	09:55:00	Hera	Blijdorp	Outside	Jolanda										1
2021-04-27	09:55:00	Milo	Blijdorp	Outside	Jolanda							1
2021-04-27	09:55:00	Trine	Blijdorp	Outside	Jolanda				1
2021-04-27	10:15:00	Elly	Blijdorp	Outside	Jolanda							1
2021-04-27	10:15:00	Hera	Blijdorp	Outside	Jolanda		1
2021-04-27	10:15:00	Milo	Blijdorp	Outside	Jolanda				1
2021-04-27	10:15:00	Trine	Blijdorp	Outside	Jolanda				1
2021-04-27	10:35:00	Elly	Blijdorp	Outside	Jolanda							1
2021-04-27	10:35:00	Hera	Blijdorp	Outside	Jolanda				1
2021-04-27	10:35:00	Milo	Blijdorp	Outside	Jolanda										1
2021-04-27	10:35:00	Trine	Blijdorp	Outside	Jolanda				1
2021-04-27	10:55:00	Elly	Blijdorp	Outside	Jolanda				1
2021-04-27	10:55:00	Hera	Blijdorp	Outside	Jolanda				1
2021-04-27	10:55:00	Milo	Blijdorp	Outside	Jolanda				1
2021-04-27	10:55:00	Trine	Blijdorp	Outside	Jolanda				1
2021-04-27	11:15:00	Elly	Blijdorp	Outside	Jolanda										1
2021-04-27	11:15:00	Hera	Blijdorp	Outside	Jolanda							1
2021-04-27	11:15:00	Milo	Blijdorp	Outside	Jolanda										1
2021-04-27	11:15:00	Trine	Blijdorp	Outside	Jolanda							1
2021-04-27	12:05:00	Elly	Blijdorp	Outside	Jolanda										1
2021-04-27	12:05:00	Hera	Blijdorp	Outside	Jolanda										1
2021-04-27	12:05:00	Milo	Blijdorp	Outside	Jolanda			1
2021-04-27	12:05:00	Trine	Blijdorp	Outside	Jolanda				1
2021-04-27	12:25:00	Elly	Blijdorp	Outside	Jolanda							1
2021-04-27	12:25:00	Hera	Blijdorp	Outside	Jolanda										1
2021-04-27	12:25:00	Milo	Blijdorp	Outside	Jolanda													1
2021-04-27	12:25:00	Trine	Blijdorp	Outside	Jolanda														1
2021-04-27	12:45:00	Elly	Blijdorp	Inside	Jolanda					1
2021-04-27	12:45:00	Hera	Blijdorp	Inside	Jolanda					1
2021-04-27	12:45:00	Milo	Blijdorp	Inside	Jolanda					1
2021-04-27	12:45:00	Trine	Blijdorp	Inside	Jolanda					1
2021-04-27	13:05:00	Elly	Blijdorp	Outside	Jolanda										1
2021-04-27	13:05:00	Hera	Blijdorp	Outside	Jolanda										1
2021-04-27	13:05:00	Milo	Blijdorp	Outside	Jolanda			1
2021-04-27	13:05:00	Trine	Blijdorp	Outside	Jolanda			1
2021-04-27	13:25:00	Elly	Blijdorp	Outside	Jolanda										1
2021-04-27	13:25:00	Hera	Blijdorp	Outside	Jolanda										1
2021-04-27	13:25:00	Milo	Blijdorp	Outside	Jolanda				1
2021-04-27	13:25:00	Trine	Blijdorp	Outside	Jolanda				1
2021-04-27	13:45:00	Elly	Blijdorp	Inside	Jolanda				1
2021-04-27	13:45:00	Hera	Blijdorp	Inside	Jolanda				1
2021-04-27	13:45:00	Milo	Blijdorp	Inside	Jolanda				1
2021-04-27	13:45:00	Trine	Blijdorp	Inside	Jolanda				1
2021-04-27	14:05:00	Elly	Blijdorp	Inside	Jolanda										1
2021-04-27	14:05:00	Hera	Blijdorp	Outside	Jolanda		1
2021-04-27	14:05:00	Milo	Blijdorp	Outside	Jolanda							1
2021-04-27	14:05:00	Trine	Blijdorp	Outside	Jolanda										1
2021-04-27	14:25:00	Elly	Blijdorp	Inside	Jolanda					1
2021-04-27	14:25:00	Hera	Blijdorp	Inside	Jolanda										1
2021-04-27	14:25:00	Milo	Blijdorp	Inside	Jolanda					1
2021-04-27	14:25:00	Trine	Blijdorp	Inside	Jolanda							1
2021-04-28	09:05:00	Elly	Blijdorp	Outside	Jolanda										1
2021-04-28	09:05:00	Hera	Blijdorp	Outside	Jolanda										1
2021-04-28	09:05:00	Milo	Blijdorp	Outside	Jolanda									1
2021-04-28	09:05:00	Trine	Blijdorp	Outside	Jolanda				1
2021-04-28	09:25:00	Elly	Blijdorp	Outside	Jolanda										1
2021-04-28	09:25:00	Hera	Blijdorp	Outside	Jolanda										1
2021-04-28	09:25:00	Milo	Blijdorp	Outside	Jolanda										1
2021-04-28	09:25:00	Trine	Blijdorp	Outside	Jolanda				1
2021-04-28	09:45:00	Elly	Blijdorp	Outside	Jolanda										1
2021-04-28	09:45:00	Hera	Blijdorp	Outside	Jolanda										1
2021-04-28	09:45:00	Milo	Blijdorp	Outside	Jolanda										1
2021-04-28	09:45:00	Trine	Blijdorp	Outside	Jolanda				1
2021-04-28	10:05:00	Elly	Blijdorp	Inside	Jolanda							1
2021-04-28	10:05:00	Hera	Blijdorp	Outside	Jolanda										1
2021-04-28	10:05:00	Milo	Blijdorp	Outside	Jolanda							1
2021-04-28	10:05:00	Trine	Blijdorp	Outside	Jolanda										1
2021-04-28	10:25:00	Elly	Blijdorp	Outside	Jolanda				1
2021-04-28	10:25:00	Hera	Blijdorp	Outside	Jolanda				1
2021-04-28	10:25:00	Milo	Blijdorp	Outside	Jolanda				1
2021-04-28	10:25:00	Trine	Blijdorp	Outside	Jolanda				1
2021-04-28	10:45:00	Elly	Blijdorp	Outside	Jolanda										1
2021-04-28	10:45:00	Hera	Blijdorp	Outside	Jolanda										1
2021-04-28	10:45:00	Milo	Blijdorp	Outside	Jolanda										1
2021-04-28	10:45:00	Trine	Blijdorp	Outside	Jolanda					1
2021-04-28	11:05:00	Elly	Blijdorp	Outside	Jolanda										1
2021-04-28	11:05:00	Hera	Blijdorp	Outside	Jolanda									1
2021-04-28	11:05:00	Milo	Blijdorp	Outside	Jolanda		1
2021-04-28	11:05:00	Trine	Blijdorp	Outside	Jolanda				1
2021-04-28	11:25:00	Elly	Blijdorp	Outside	Jolanda										1
2021-04-28	11:25:00	Hera	Blijdorp	Outside	Jolanda										1
2021-04-28	11:25:00	Milo	Blijdorp	Outside	Jolanda										1
2021-04-28	11:25:00	Trine	Blijdorp	Outside	Jolanda										1
2021-04-28	12:05:00	Elly	Blijdorp	Outside	Jolanda							1
2021-04-28	12:05:00	Hera	Blijdorp	Outside	Jolanda			1
2021-04-28	12:05:00	Milo	Blijdorp	Outside	Jolanda										1
2021-04-28	12:05:00	Trine	Blijdorp	Outside	Jolanda			1
2021-04-28	12:25:00	Elly	Blijdorp	Outside	Jolanda										1
2021-04-28	12:25:00	Hera	Blijdorp	Outside	Jolanda										1
2021-04-28	12:25:00	Milo	Blijdorp	Outside	Jolanda										1
2021-04-28	12:25:00	Trine	Blijdorp	Outside	Jolanda										1
2021-04-28	12:45:00	Elly	Blijdorp	Outside	Jolanda										1
2021-04-28	12:45:00	Hera	Blijdorp	Outside	Jolanda										1
2021-04-28	12:45:00	Milo	Blijdorp	Outside	Jolanda										1
2021-04-28	12:45:00	Trine	Blijdorp	Outside	Jolanda										1
2021-04-28	13:05:00	Elly	Blijdorp	Outside	Jolanda										1
2021-04-28	13:05:00	Hera	Blijdorp	Outside	Jolanda										1
2021-04-28	13:05:00	Milo	Blijdorp	Outside	Jolanda				1
2021-04-28	13:05:00	Trine	Blijdorp	Outside	Jolanda				1
2021-04-28	13:25:00	Elly	Blijdorp	Outside	Jolanda				1
2021-04-28	13:25:00	Hera	Blijdorp	Outside	Jolanda										1
2021-04-28	13:25:00	Milo	Blijdorp	Outside	Jolanda										1
2021-04-28	13:25:00	Trine	Blijdorp	Outside	Jolanda					1
2021-04-28	13:45:00	Elly	Blijdorp	Outside	Jolanda										1
2021-04-28	13:45:00	Hera	Blijdorp	Outside	Jolanda										1
2021-04-28	13:45:00	Milo	Blijdorp	Outside	Jolanda				1
2021-04-28	13:45:00	Trine	Blijdorp	Outside	Jolanda				1
2021-04-28	14:05:00	Elly	Blijdorp	Outside	Jolanda										1
2021-04-28	14:05:00	Hera	Blijdorp	Outside	Jolanda										1
2021-04-28	14:05:00	Milo	Blijdorp	Outside	Jolanda				1
2021-04-28	14:05:00	Trine	Blijdorp	Outside	Jolanda					1
2021-04-28	14:25:00	Elly	Blijdorp	Outside	Jolanda										1
2021-04-28	14:25:00	Hera	Blijdorp	Outside	Jolanda										1
2021-04-28	14:25:00	Milo	Blijdorp	Outside	Jolanda							1
2021-04-28	14:25:00	Trine	Blijdorp	Outside	Jolanda										1
2021-04-29	09:05:00	Elly	Blijdorp	Inside	Jolanda										1
2021-04-29	09:05:00	Hera	Blijdorp	Inside	Jolanda										1
2021-04-29	09:05:00	Milo	Blijdorp	Inside	Jolanda										1
2021-04-29	09:05:00	Trine	Blijdorp	Inside	Jolanda										1
2021-04-29	09:25:00	Elly	Blijdorp	Inside	Jolanda										1
2021-04-29	09:25:00	Hera	Blijdorp	Inside	Jolanda										1
2021-04-29	09:25:00	Milo	Blijdorp	Inside	Jolanda										1
2021-04-29	09:25:00	Trine	Blijdorp	Inside	Jolanda										1
2021-04-29	09:45:00	Elly	Blijdorp	Inside	Jolanda					1
2021-04-29	09:45:00	Hera	Blijdorp	Inside	Jolanda										1
2021-04-29	09:45:00	Milo	Blijdorp	Inside	Jolanda													1
2021-04-29	09:45:00	Trine	Blijdorp	Inside	Jolanda							1
2021-04-29	10:05:00	Elly	Blijdorp	Inside	Jolanda							1
2021-04-29	10:05:00	Hera	Blijdorp	Inside	Jolanda						1
2021-04-29	10:05:00	Milo	Blijdorp	Inside	Jolanda										1
2021-04-29	10:05:00	Trine	Blijdorp	Inside	Jolanda							1
2021-04-29	10:25:00	Elly	Blijdorp	Inside	Jolanda							1
2021-04-29	10:25:00	Hera	Blijdorp	Inside	Jolanda										1
2021-04-29	10:25:00	Milo	Blijdorp	Inside	Jolanda										1
2021-04-29	10:25:00	Trine	Blijdorp	Inside	Jolanda										1
2021-04-29	10:45:00	Elly	Blijdorp	Inside	Jolanda										1
2021-04-29	10:45:00	Hera	Blijdorp	Inside	Jolanda									1
2021-04-29	10:45:00	Milo	Blijdorp	Inside	Jolanda									1
2021-04-29	10:45:00	Trine	Blijdorp	Inside	Jolanda		1
2021-04-29	11:05:00	Elly	Blijdorp	Inside	Jolanda										1
2021-04-29	11:05:00	Hera	Blijdorp	Inside	Jolanda									1
2021-04-29	11:05:00	Milo	Blijdorp	Inside	Jolanda												1
2021-04-29	11:05:00	Trine	Blijdorp	Inside	Jolanda		1
2021-04-29	11:25:00	Elly	Blijdorp	Inside	Jolanda										1
2021-04-29	11:25:00	Hera	Blijdorp	Inside	Jolanda									1
2021-04-29	11:25:00	Milo	Blijdorp	Inside	Jolanda										1
2021-04-29	11:25:00	Trine	Blijdorp	Inside	Jolanda							1
2021-04-29	12:05:00	Elly	Blijdorp	Inside	Jolanda						1
2021-04-29	12:05:00	Hera	Blijdorp	Inside	Jolanda										1
2021-04-29	12:05:00	Milo	Blijdorp	Inside	Jolanda		1
2021-04-29	12:05:00	Trine	Blijdorp	Inside	Jolanda				1
2021-04-29	12:25:00	Elly	Blijdorp	Inside	Jolanda							1
2021-04-29	12:25:00	Hera	Blijdorp	Inside	Jolanda										1
2021-04-29	12:25:00	Milo	Blijdorp	Inside	Jolanda		1
2021-04-29	12:25:00	Trine	Blijdorp	Inside	Jolanda		1
2021-04-29	12:45:00	Elly	Blijdorp	Inside	Jolanda										1
2021-04-29	12:45:00	Hera	Blijdorp	Inside	Jolanda										1
2021-04-29	12:45:00	Milo	Blijdorp	Inside	Jolanda												1
2021-04-29	12:45:00	Trine	Blijdorp	Inside	Jolanda												1
2021-04-29	13:05:00	Elly	Blijdorp	Inside	Jolanda					1
2021-04-29	13:05:00	Hera	Blijdorp	Inside	Jolanda										1
2021-04-29	13:05:00	Milo	Blijdorp	Inside	Jolanda										1
2021-04-29	13:05:00	Trine	Blijdorp	Inside	Jolanda										1
2021-04-29	13:25:00	Elly	Blijdorp	Inside	Jolanda										1
2021-04-29	13:25:00	Hera	Blijdorp	Inside	Jolanda										1
2021-04-29	13:25:00	Milo	Blijdorp	Inside	Jolanda										1
2021-04-29	13:25:00	Trine	Blijdorp	Inside	Jolanda										1
2021-04-29	13:45:00	Elly	Blijdorp	Inside	Jolanda					1
2021-04-29	13:45:00	Hera	Blijdorp	Inside	Jolanda					1
2021-04-29	13:45:00	Milo	Blijdorp	Inside	Jolanda					1
2021-04-29	13:45:00	Trine	Blijdorp	Inside	Jolanda					1
2021-04-29	14:05:00	Elly	Blijdorp	Inside	Jolanda										1
2021-04-29	14:05:00	Hera	Blijdorp	Inside	Jolanda										1
2021-04-29	14:05:00	Milo	Blijdorp	Inside	Jolanda										1
2021-04-29	14:05:00	Trine	Blijdorp	Inside	Jolanda											1
2021-04-29	14:25:00	Elly	Blijdorp	Inside	Jolanda							1
2021-04-29	14:25:00	Hera	Blijdorp	Inside	Jolanda										1
2021-04-29	14:25:00	Milo	Blijdorp	Inside	Jolanda											1
2021-04-29	14:25:00	Trine	Blijdorp	Inside	Jolanda											1
2021-04-30	09:05:00	Elly	Blijdorp	Outside	Jolanda										1
2021-04-30	09:05:00	Hera	Blijdorp	Outside	Jolanda										1
2021-04-30	09:05:00	Milo	Blijdorp	Outside	Jolanda										1
2021-04-30	09:05:00	Trine	Blijdorp	Outside	Jolanda										1
2021-04-30	09:25:00	Elly	Blijdorp	Outside	Jolanda										1
2021-04-30	09:25:00	Hera	Blijdorp	Outside	Jolanda										1
2021-04-30	09:25:00	Milo	Blijdorp	Outside	Jolanda										1
2021-04-30	09:25:00	Trine	Blijdorp	Outside	Jolanda					1
2021-04-30	09:45:00	Elly	Blijdorp	Outside	Jolanda										1
2021-04-30	09:45:00	Hera	Blijdorp	Outside	Jolanda													1
2021-04-30	09:45:00	Milo	Blijdorp	Outside	Jolanda							1
2021-04-30	09:45:00	Trine	Blijdorp	Outside	Jolanda		1
2021-04-30	10:05:00	Elly	Blijdorp	Inside	Jolanda									1
2021-04-30	10:05:00	Hera	Blijdorp	Outside	Jolanda										1
2021-04-30	10:05:00	Milo	Blijdorp		Jolanda																1
2021-04-30	10:05:00	Trine	Blijdorp	Outside	Jolanda											1
2021-04-30	10:25:00	Elly	Blijdorp	Outside	Jolanda										1
2021-04-30	10:25:00	Hera	Blijdorp	Outside	Jolanda					1
2021-04-30	10:25:00	Milo	Blijdorp	Outside	Jolanda							1
2021-04-30	10:25:00	Trine	Blijdorp	Outside	Jolanda					1
2021-04-30	10:45:00	Elly	Blijdorp	Inside	Jolanda									1
2021-04-30	10:45:00	Hera	Blijdorp	Outside	Jolanda							1
2021-04-30	10:45:00	Milo	Blijdorp	Outside	Jolanda		1
2021-04-30	10:45:00	Trine	Blijdorp	Outside	Jolanda							1
2021-04-30	11:05:00	Elly	Blijdorp	Outside	Jolanda							1
2021-04-30	11:05:00	Hera	Blijdorp	Outside	Jolanda		1
2021-04-30	11:05:00	Milo	Blijdorp	Outside	Jolanda												1
2021-04-30	11:05:00	Trine	Blijdorp	Outside	Jolanda				1
2021-04-30	11:25:00	Elly	Blijdorp	Outside	Jolanda							1
2021-04-30	11:25:00	Hera	Blijdorp	Outside	Jolanda				1
2021-04-30	11:25:00	Milo	Blijdorp	Outside	Jolanda				1
2021-04-30	11:25:00	Trine	Blijdorp	Outside	Jolanda										1
2021-04-30	12:05:00	Elly	Blijdorp	Outside	Jolanda										1
2021-04-30	12:05:00	Hera	Blijdorp	Outside	Jolanda										1
2021-04-30	12:05:00	Milo	Blijdorp	Outside	Jolanda										1
2021-04-30	12:05:00	Trine	Blijdorp	Outside	Jolanda										1
2021-04-30	12:25:00	Elly	Blijdorp	Inside	Jolanda				1
2021-04-30	12:25:00	Hera	Blijdorp	Inside	Jolanda				1
2021-04-30	12:25:00	Milo	Blijdorp	Inside	Jolanda				1
2021-04-30	12:25:00	Trine	Blijdorp	Inside	Jolanda				1
2021-04-30	12:45:00	Elly	Blijdorp	Inside	Jolanda							1
2021-04-30	12:45:00	Hera	Blijdorp	Inside	Jolanda										1
2021-04-30	12:45:00	Milo	Blijdorp	Inside	Jolanda				1
2021-04-30	12:45:00	Trine	Blijdorp	Inside	Jolanda				1
2021-04-30	13:05:00	Elly	Blijdorp	Inside	Jolanda										1
2021-04-30	13:05:00	Hera	Blijdorp	Inside	Jolanda										1
2021-04-30	13:05:00	Milo	Blijdorp	Inside	Jolanda										1
2021-04-30	13:05:00	Trine	Blijdorp	Inside	Jolanda									1
2021-04-30	13:25:00	Elly	Blijdorp	Inside	Jolanda										1
2021-04-30	13:25:00	Hera	Blijdorp	Inside	Jolanda										1
2021-04-30	13:25:00	Milo	Blijdorp	Inside	Jolanda											1
2021-04-30	13:25:00	Trine	Blijdorp	Inside	Jolanda										1
2021-04-30	13:45:00	Elly	Blijdorp	Inside	Jolanda				1
2021-04-30	13:45:00	Hera	Blijdorp	Inside	Jolanda							1
2021-04-30	13:45:00	Milo	Blijdorp	Inside	Jolanda							1
2021-04-30	13:45:00	Trine	Blijdorp	Inside	Jolanda				1
2021-04-30	14:05:00	Elly	Blijdorp	Inside	Jolanda						1
2021-04-30	14:05:00	Hera	Blijdorp	Inside	Jolanda		1
2021-04-30	14:05:00	Milo	Blijdorp	Inside	Jolanda		1
2021-04-30	14:05:00	Trine	Blijdorp	Inside	Jolanda										1
2021-04-30	14:25:00	Elly	Blijdorp	Inside	Jolanda						1
2021-04-30	14:25:00	Hera	Blijdorp	Inside	Jolanda										1
2021-04-30	14:25:00	Milo	Blijdorp	Inside	Jolanda				1
2021-04-30	14:25:00	Trine	Blijdorp	Inside	Jolanda									1
2021-05-03	09:05:00	Elly	Blijdorp	Outside	Jolanda										1
2021-05-03	09:05:00	Hera	Blijdorp	Outside	Jolanda							1
2021-05-03	09:05:00	Milo	Blijdorp	Outside	Jolanda										1
2021-05-03	09:05:00	Trine	Blijdorp	Outside	Jolanda										1
2021-05-03	09:25:00	Elly	Blijdorp	outside	Jolanda																1
2021-05-03	09:25:00	Hera	Blijdorp	Outside	Jolanda										1
2021-05-03	09:25:00	Milo	Blijdorp	Outside	Jolanda										1
2021-05-03	09:25:00	Trine	Blijdorp	Outside	Jolanda										1
2021-05-03	09:45:00	Elly	Blijdorp	Outside	Jolanda				1
2021-05-03	09:45:00	Hera	Blijdorp	Outside	Jolanda					1
2021-05-03	09:45:00	Milo	Blijdorp	Outside	Jolanda				1
2021-05-03	09:45:00	Trine	Blijdorp	Outside	Jolanda					1
2021-05-03	10:05:00	Elly	Blijdorp	Inside	Jolanda										1
2021-05-03	10:05:00	Hera	Blijdorp	Outside	Jolanda										1
2021-05-03	10:05:00	Milo	Blijdorp	Outside	Jolanda											1
2021-05-03	10:05:00	Trine	Blijdorp	Outside	Jolanda										1
2021-05-03	10:25:00	Elly	Blijdorp	Inside	Jolanda									1
2021-05-03	10:25:00	Hera	Blijdorp	Outside	Jolanda										1
2021-05-03	10:25:00	Milo	Blijdorp	Outside	Jolanda										1
2021-05-03	10:25:00	Trine	Blijdorp	Outside	Jolanda							1
2021-05-03	10:45:00	Elly	Blijdorp	Outside	Jolanda							1
2021-05-03	10:45:00	Hera	Blijdorp	Outside	Jolanda										1
2021-05-03	10:45:00	Milo	Blijdorp	Outside	Jolanda										1
2021-05-03	10:45:00	Trine	Blijdorp	Outside	Jolanda										1
2021-05-03	11:05:00	Elly	Blijdorp	Outside	Jolanda				1
2021-05-03	11:05:00	Hera	Blijdorp	Outside	Jolanda										1
2021-05-03	11:05:00	Milo	Blijdorp	Outside	Jolanda				1
2021-05-03	11:05:00	Trine	Blijdorp	Outside	Jolanda				1
2021-05-03	11:25:00	Elly	Blijdorp	Outside	Jolanda										1
2021-05-03	11:25:00	Hera	Blijdorp	Outside	Jolanda							1
2021-05-03	11:25:00	Milo	Blijdorp	Outside	Jolanda													1
2021-05-03	11:25:00	Trine	Blijdorp	Outside	Jolanda					1
2021-05-03	12:05:00	Elly	Blijdorp	Outside	Jolanda										1
2021-05-03	12:05:00	Hera	Blijdorp	Outside	Jolanda										1
2021-05-03	12:05:00	Milo	Blijdorp	Outside	Jolanda										1
2021-05-03	12:05:00	Trine	Blijdorp	Outside	Jolanda				1
2021-05-03	12:25:00	Elly	Blijdorp	Outside	Jolanda										1
2021-05-03	12:25:00	Hera	Blijdorp	Outside	Jolanda										1
2021-05-03	12:25:00	Milo	Blijdorp	Outside	Jolanda										1
2021-05-03	12:25:00	Trine	Blijdorp	Outside	Jolanda				1
2021-05-03	13:30:00	Elly	Blijdorp	Outside	Jolanda										1
2021-05-03	13:30:00	Hera	Blijdorp	Outside	Jolanda										1
2021-05-03	13:30:00	Milo	Blijdorp	Outside	Jolanda										1
2021-05-03	13:30:00	Trine	Blijdorp	Outside	Jolanda										1
2021-05-03	13:50:00	Elly	Blijdorp	Inside	Jolanda				1
2021-05-03	13:50:00	Hera	Blijdorp	Inside	Jolanda				1
2021-05-03	13:50:00	Milo	Blijdorp	Inside	Jolanda				1
2021-05-03	13:50:00	Trine	Blijdorp	Inside	Jolanda				1
2021-05-03	14:10:00	Elly	Blijdorp	Inside	Jolanda				1
2021-05-03	14:10:00	Hera	Blijdorp	Inside	Jolanda						1
2021-05-03	14:10:00	Milo	Blijdorp	Inside	Jolanda							1
2021-05-03	14:10:00	Trine	Blijdorp	Inside	Jolanda				1
2021-05-03	14:30:00	Elly	Blijdorp	Inside	Jolanda				1
2021-05-03	14:30:00	Hera	Blijdorp	Inside	Jolanda							1
2021-05-03	14:30:00	Milo	Blijdorp	Inside	Jolanda							1
2021-05-03	14:30:00	Trine	Blijdorp	Inside	Jolanda					1
2021-05-03	14:50:00	Elly	Blijdorp	Inside	Jolanda				1
2021-05-03	14:50:00	Hera	Blijdorp	Inside	Jolanda				1
2021-05-03	14:50:00	Milo	Blijdorp	Inside	Jolanda				1
2021-05-03	14:50:00	Trine	Blijdorp	Inside	Jolanda				1
2021-05-03	15:10:00	Elly	Blijdorp	Inside	Jolanda							1
2021-05-03	15:10:00	Hera	Blijdorp	Inside	Jolanda													1
2021-05-03	15:10:00	Milo	Blijdorp	Inside	Jolanda				1
2021-05-03	15:10:00	Trine	Blijdorp	Inside	Jolanda							1
2021-05-04	09:00:00	Elly	Blijdorp	Inside	Jolanda										1
2021-05-04	09:00:00	Hera	Blijdorp	Inside	Jolanda													1
2021-05-04	09:00:00	Milo	Blijdorp	Inside	Jolanda										1
2021-05-04	09:00:00	Trine	Blijdorp	Inside	Jolanda										1
2021-05-04	09:20:00	Elly	Blijdorp	Inside	Jolanda										1
2021-05-04	09:20:00	Hera	Blijdorp	Inside	Jolanda										1
2021-05-04	09:20:00	Milo	Blijdorp	Inside	Jolanda										1
2021-05-04	09:20:00	Trine	Blijdorp	Inside	Jolanda				1
2021-05-04	09:40:00	Elly	Blijdorp	Inside	Jolanda										1
2021-05-04	09:40:00	Hera	Blijdorp	Inside	Jolanda										1
2021-05-04	09:40:00	Milo	Blijdorp	Inside	Jolanda							1
2021-05-04	09:40:00	Trine	Blijdorp	Inside	Jolanda										1
2021-05-04	10:00:00	Elly	Blijdorp	Inside	Jolanda					1
2021-05-04	10:00:00	Hera	Blijdorp	Inside	Jolanda										1
2021-05-04	10:00:00	Milo	Blijdorp	Inside	Jolanda										1
2021-05-04	10:00:00	Trine	Blijdorp	Inside	Jolanda							1
2021-05-04	10:20:00	Elly	Blijdorp	Inside	Jolanda												1
2021-05-04	10:20:00	Hera	Blijdorp	Inside	Jolanda										1
2021-05-04	10:20:00	Milo	Blijdorp	Inside	Jolanda										1
2021-05-04	10:20:00	Trine	Blijdorp	Inside	Jolanda							1
2021-05-04	10:40:00	Elly	Blijdorp	Inside	Jolanda					1
2021-05-04	10:40:00	Hera	Blijdorp	Inside	Jolanda					1
2021-05-04	10:40:00	Milo	Blijdorp	Inside	Jolanda				1
2021-05-04	10:40:00	Trine	Blijdorp	Inside	Jolanda				1
2021-05-04	11:00:00	Elly	Blijdorp	Inside	Jolanda										1
2021-05-04	11:00:00	Hera	Blijdorp	Inside	Jolanda		1
2021-05-04	11:00:00	Milo	Blijdorp	Inside	Jolanda									1
2021-05-04	11:00:00	Trine	Blijdorp	Inside	Jolanda				1
2021-05-04	11:20:00	Elly	Blijdorp	Inside	Jolanda										1
2021-05-04	11:20:00	Hera	Blijdorp	Inside	Jolanda										1
2021-05-04	11:20:00	Milo	Blijdorp	Inside	Jolanda										1
2021-05-04	11:20:00	Trine	Blijdorp	Inside	Jolanda										1
2021-05-04	12:00:00	Elly	Blijdorp	Inside	Jolanda							1
2021-05-04	12:00:00	Hera	Blijdorp	Inside	Jolanda											1
2021-05-04	12:00:00	Milo	Blijdorp	Inside	Jolanda											1
2021-05-04	12:00:00	Trine	Blijdorp	Inside	Jolanda											1
2021-05-04	12:20:00	Elly	Blijdorp	Inside	Jolanda				1
2021-05-04	12:20:00	Hera	Blijdorp	Inside	Jolanda				1
2021-05-04	12:20:00	Milo	Blijdorp	Inside	Jolanda				1
2021-05-04	12:20:00	Trine	Blijdorp	Inside	Jolanda				1
2021-05-04	12:40:00	Elly	Blijdorp	Inside	Jolanda				1
2021-05-04	12:40:00	Hera	Blijdorp	Inside	Jolanda				1
2021-05-04	12:40:00	Milo	Blijdorp	Inside	Jolanda				1
2021-05-04	12:40:00	Trine	Blijdorp	Inside	Jolanda				1
2021-05-04	13:00:00	Elly	Blijdorp	Inside	Jolanda										1
2021-05-04	13:00:00	Hera	Blijdorp	Inside	Jolanda							1
2021-05-04	13:00:00	Milo	Blijdorp	Inside	Jolanda													1
2021-05-04	13:00:00	Trine	Blijdorp	Inside	Jolanda							1
2021-05-04	13:20:00	Elly	Blijdorp	Inside	Jolanda										1
2021-05-04	13:20:00	Hera	Blijdorp	Inside	Jolanda										1
2021-05-04	13:20:00	Milo	Blijdorp	Inside	Jolanda										1
2021-05-04	13:20:00	Trine	Blijdorp	Inside	Jolanda										1
2021-05-04	13:40:00	Elly	Blijdorp	Inside	Jolanda										1
2021-05-04	13:40:00	Hera	Blijdorp	Inside	Jolanda													1
2021-05-04	13:40:00	Milo	Blijdorp	Inside	Jolanda										1
2021-05-04	13:40:00	Trine	Blijdorp	Inside	Jolanda													1
2021-05-04	14:00:00	Elly	Blijdorp	Inside	Jolanda										1
2021-05-04	14:00:00	Hera	Blijdorp	Inside	Jolanda		1
2021-05-04	14:00:00	Milo	Blijdorp	Inside	Jolanda									1
2021-05-04	14:00:00	Trine	Blijdorp	Inside	Jolanda										1
2021-05-04	14:20:00	Elly	Blijdorp	Inside	Jolanda										1
2021-05-04	14:20:00	Hera	Blijdorp	Inside	Jolanda		1
2021-05-04	14:20:00	Milo	Blijdorp	Inside	Jolanda									1
2021-05-04	14:20:00	Trine	Blijdorp	Inside	Jolanda				1
2021-05-05	09:15:00	Elly	Blijdorp	Inside	Jolanda										1
2021-05-05	09:15:00	Hera	Blijdorp	Inside	Jolanda										1
2021-05-05	09:15:00	Milo	Blijdorp	Inside	Jolanda										1
2021-05-05	09:15:00	Trine	Blijdorp	Inside	Jolanda		1
2021-05-05	09:35:00	Elly	Blijdorp	Inside	Jolanda					1
2021-05-05	09:35:00	Hera	Blijdorp	Inside	Jolanda							1
2021-05-05	09:35:00	Milo	Blijdorp	Inside	Jolanda													1
2021-05-05	09:35:00	Trine	Blijdorp	Inside	Jolanda					1
2021-05-05	09:55:00	Elly	Blijdorp	Inside	Jolanda							1
2021-05-05	09:55:00	Hera	Blijdorp	Inside	Jolanda										1
2021-05-05	09:55:00	Milo	Blijdorp	Inside	Jolanda										1
2021-05-05	09:55:00	Trine	Blijdorp	Inside	Jolanda							1
2021-05-05	10:15:00	Elly	Blijdorp	Inside	Jolanda										1
2021-05-05	10:15:00	Hera	Blijdorp	Inside	Jolanda							1
2021-05-05	10:15:00	Milo	Blijdorp	Inside	Jolanda					1
2021-05-05	10:15:00	Trine	Blijdorp	Inside	Jolanda				1
2021-05-05	10:35:00	Elly	Blijdorp	Inside	Jolanda										1
2021-05-05	10:35:00	Hera	Blijdorp	Inside	Jolanda										1
2021-05-05	10:35:00	Milo	Blijdorp	Inside	Jolanda										1
2021-05-05	10:35:00	Trine	Blijdorp	Inside	Jolanda										1
2021-05-05	10:55:00	Elly	Blijdorp	Inside	Jolanda										1
2021-05-05	10:55:00	Hera	Blijdorp	Inside	Jolanda										1
2021-05-05	10:55:00	Milo	Blijdorp	Inside	Jolanda										1
2021-05-05	10:55:00	Trine	Blijdorp	Inside	Jolanda										1
2021-05-05	11:15:00	Elly	Blijdorp	Inside	Jolanda										1
2021-05-05	11:15:00	Hera	Blijdorp	Inside	Jolanda		1
2021-05-05	11:15:00	Milo	Blijdorp	Inside	Jolanda										1
2021-05-05	11:15:00	Trine	Blijdorp	Inside	Jolanda										1
2021-05-05	11:35:00	Elly	Blijdorp	Inside	Jolanda										1
2021-05-05	11:35:00	Hera	Blijdorp	Inside	Jolanda											1
2021-05-05	11:35:00	Milo	Blijdorp	Inside	Jolanda										1
2021-05-05	11:35:00	Trine	Blijdorp	Inside	Jolanda					1
2021-05-05	12:05:00	Elly	Blijdorp	Inside	Jolanda										1
2021-05-05	12:05:00	Hera	Blijdorp	Inside	Jolanda										1
2021-05-05	12:05:00	Milo	Blijdorp	Inside	Jolanda										1
2021-05-05	12:05:00	Trine	Blijdorp	Inside	Jolanda										1
2021-05-05	12:25:00	Elly	Blijdorp	Outside	Jolanda							1
2021-05-05	12:25:00	Hera	Blijdorp	Outside	Jolanda										1
2021-05-05	12:25:00	Milo	Blijdorp	Outside	Jolanda										1
2021-05-05	12:25:00	Trine	Blijdorp	Outside	Jolanda										1
2021-05-05	12:45:00	Elly	Blijdorp	Inside	Jolanda										1
2021-05-05	12:45:00	Hera	Blijdorp	Inside	Jolanda											1
2021-05-05	12:45:00	Milo	Blijdorp	Inside	Jolanda							1
2021-05-05	12:45:00	Trine	Blijdorp	Inside	Jolanda							1
2021-05-05	13:05:00	Elly	Blijdorp	Inside	Jolanda							1
2021-05-05	13:05:00	Hera	Blijdorp	Outside	Jolanda										1
2021-05-05	13:05:00	Milo	Blijdorp	Outside	Jolanda										1
2021-05-05	13:05:00	Trine	Blijdorp	Outside	Jolanda							1
2021-05-05	13:25:00	Elly	Blijdorp	Inside	Jolanda										1
2021-05-05	13:25:00	Hera	Blijdorp	Inside	Jolanda				1
2021-05-05	13:25:00	Milo	Blijdorp	Inside	Jolanda							1
2021-05-05	13:25:00	Trine	Blijdorp	Inside	Jolanda				1
2021-05-05	13:45:00	Elly	Blijdorp	Inside	Jolanda										1
2021-05-05	13:45:00	Hera	Blijdorp	Inside	Jolanda										1
2021-05-05	13:45:00	Milo	Blijdorp	Inside	Jolanda												1
2021-05-05	13:45:00	Trine	Blijdorp	Inside	Jolanda										1
2021-05-05	14:05:00	Elly	Blijdorp	Outside	Jolanda										1
2021-05-05	14:05:00	Hera	Blijdorp	Outside	Jolanda					1
2021-05-05	14:05:00	Milo	Blijdorp	Outside	Jolanda					1
2021-05-05	14:05:00	Trine	Blijdorp	Outside	Jolanda				1
2021-05-05	14:25:00	Elly	Blijdorp	Inside	Jolanda												1
2021-05-05	14:25:00	Hera	Blijdorp	Inside	Jolanda										1
2021-05-05	14:25:00	Milo	Blijdorp	Inside	Jolanda												1
2021-05-05	14:25:00	Trine	Blijdorp	Inside	Jolanda									1
2021-05-06	09:15:00	Elly	Blijdorp	Inside	Jolanda										1
2021-05-06	09:15:00	Hera	Blijdorp	Outside	Jolanda										1
2021-05-06	09:15:00	Milo	Blijdorp	Outside	Jolanda										1
2021-05-06	09:15:00	Trine	Blijdorp	Outside	Jolanda				1
2021-05-06	09:35:00	Elly	Blijdorp	Inside	Jolanda										1
2021-05-06	09:35:00	Hera	Blijdorp	Outside	Jolanda					1
2021-05-06	09:35:00	Milo	Blijdorp	Outside	Jolanda										1
2021-05-06	09:35:00	Trine	Blijdorp	Outside	Jolanda							1
2021-05-06	09:55:00	Elly	Blijdorp	Outside	Jolanda				1
2021-05-06	09:55:00	Hera	Blijdorp	Outside	Jolanda										1
2021-05-06	09:55:00	Milo	Blijdorp	Outside	Jolanda							1
2021-05-06	09:55:00	Trine	Blijdorp	Outside	Jolanda					1
2021-05-06	10:15:00	Elly	Blijdorp	Outside	Jolanda							1
2021-05-06	10:15:00	Hera	Blijdorp	Outside	Jolanda										1
2021-05-06	10:15:00	Milo	Blijdorp	Outside	Jolanda							1
2021-05-06	10:15:00	Trine	Blijdorp	Outside	Jolanda							1
2021-05-06	10:35:00	Elly	Blijdorp	Outside	Jolanda										1
2021-05-06	10:35:00	Hera	Blijdorp	Outside	Jolanda				1
2021-05-06	10:35:00	Milo	Blijdorp	Outside	Jolanda					1
2021-05-06	10:35:00	Trine	Blijdorp	Outside	Jolanda					1
2021-05-06	10:55:00	Elly	Blijdorp	Outside	Jolanda										1
2021-05-06	10:55:00	Hera	Blijdorp	Outside	Jolanda										1
2021-05-06	10:55:00	Milo	Blijdorp	Outside	Jolanda										1
2021-05-06	10:55:00	Trine	Blijdorp	Outside	Jolanda										1
2021-05-06	11:15:00	Elly	Blijdorp	Outside	Jolanda										1
2021-05-06	11:15:00	Hera	Blijdorp	Outside	Jolanda										1
2021-05-06	11:15:00	Milo	Blijdorp	Outside	Jolanda										1
2021-05-06	11:15:00	Trine	Blijdorp	Outside	Jolanda										1
2021-05-06	11:35:00	Elly	Blijdorp	Outside	Jolanda										1
2021-05-06	11:35:00	Hera	Blijdorp	Outside	Jolanda				1
2021-05-06	11:35:00	Milo	Blijdorp	Outside	Jolanda				1
2021-05-06	11:35:00	Trine	Blijdorp	Outside	Jolanda				1
2021-05-06	12:00:00	Elly	Blijdorp	Inside	Jolanda				1
2021-05-06	12:00:00	Hera	Blijdorp	Inside	Jolanda				1
2021-05-06	12:00:00	Milo	Blijdorp	Inside	Jolanda													1
2021-05-06	12:00:00	Trine	Blijdorp	Inside	Jolanda				1
2021-05-06	12:20:00	Elly	Blijdorp	Outside	Jolanda										1
2021-05-06	12:20:00	Hera	Blijdorp	Outside	Jolanda				1
2021-05-06	12:20:00	Milo	Blijdorp	Outside	Jolanda										1
2021-05-06	12:20:00	Trine	Blijdorp	Outside	Jolanda							1
2021-05-06	12:40:00	Elly	Blijdorp	Outside	Jolanda										1
2021-05-06	12:40:00	Hera	Blijdorp	Outside	Jolanda					1
2021-05-06	12:40:00	Milo	Blijdorp	Outside	Jolanda										1
2021-05-06	12:40:00	Trine	Blijdorp	Outside	Jolanda							1
2021-05-06	13:00:00	Elly	Blijdorp	Inside	Jolanda										1
2021-05-06	13:00:00	Hera	Blijdorp	Inside	Jolanda							1
2021-05-06	13:00:00	Milo	Blijdorp	Inside	Jolanda		1
2021-05-06	13:00:00	Trine	Blijdorp	Inside	Jolanda													1
2021-05-06	13:20:00	Elly	Blijdorp	Inside	Jolanda										1
2021-05-06	13:20:00	Hera	Blijdorp	Outside	Jolanda										1
2021-05-06	13:20:00	Milo	Blijdorp	Inside	Jolanda									1
2021-05-06	13:20:00	Trine	Blijdorp	Inside	Jolanda						1
2021-05-06	13:40:00	Elly	Blijdorp	Inside	Jolanda										1
2021-05-06	13:40:00	Hera	Blijdorp	Outside	Jolanda										1
2021-05-06	13:40:00	Milo	Blijdorp	Outside	Jolanda				1
2021-05-06	13:40:00	Trine	Blijdorp	Outside	Jolanda				1
2021-05-06	14:00:00	Elly	Blijdorp	Inside	Jolanda									1
2021-05-06	14:00:00	Hera	Blijdorp	Outside	Jolanda							1
2021-05-06	14:00:00	Milo	Blijdorp	Outside	Jolanda										1
2021-05-06	14:00:00	Trine	Blijdorp	Outside	Jolanda										1
2021-05-06	14:20:00	Elly	Blijdorp	Inside	Jolanda							1
2021-05-06	14:20:00	Hera	Blijdorp	Inside	Jolanda		1
2021-05-06	14:20:00	Milo	Blijdorp	Inside	Jolanda									1
2021-05-06	14:20:00	Trine	Blijdorp	Inside	Jolanda										1
2021-05-10	09:00:00	Elly	Blijdorp	Inside	Jolanda									1
2021-05-10	09:00:00	Hera	Blijdorp	Inside	Jolanda										1
2021-05-10	09:00:00	Milo	Blijdorp	Inside	Jolanda										1
2021-05-10	09:00:00	Trine	Blijdorp	Inside	Jolanda										1
2021-05-10	09:20:00	Elly	Blijdorp	Inside	Jolanda										1
2021-05-10	09:20:00	Hera	Blijdorp	Inside	Jolanda										1
2021-05-10	09:20:00	Milo	Blijdorp	Inside	Jolanda										1
2021-05-10	09:20:00	Trine	Blijdorp	Inside	Jolanda										1
2021-05-10	09:40:00	Elly	Blijdorp	Inside	Jolanda							1
2021-05-10	09:40:00	Hera	Blijdorp	Inside	Jolanda										1
2021-05-10	09:40:00	Milo	Blijdorp	Inside	Jolanda										1
2021-05-10	09:40:00	Trine	Blijdorp	Inside	Jolanda										1
2021-05-10	10:00:00	Elly	Blijdorp	Outside	Jolanda										1
2021-05-10	10:00:00	Hera	Blijdorp	Outside	Jolanda										1
2021-05-10	10:00:00	Milo	Blijdorp	Outside	Jolanda							1
2021-05-10	10:00:00	Trine	Blijdorp	Outside	Jolanda				1
2021-05-10	10:20:00	Elly	Blijdorp	Inside	Jolanda						1
2021-05-10	10:20:00	Hera	Blijdorp	Inside	Jolanda										1
2021-05-10	10:20:00	Milo	Blijdorp	Inside	Jolanda													1
2021-05-10	10:20:00	Trine	Blijdorp	Inside	Jolanda					1
2021-05-10	10:40:00	Elly	Blijdorp	Outside	Jolanda										1
2021-05-10	10:40:00	Hera	Blijdorp	Outside	Jolanda										1
2021-05-10	10:40:00	Milo	Blijdorp	Outside	Jolanda		1
2021-05-10	10:40:00	Trine	Blijdorp	Outside	Jolanda										1
2021-05-10	11:00:00	Elly	Blijdorp	Outside	Jolanda										1
2021-05-10	11:00:00	Hera	Blijdorp	Outside	Jolanda		1
2021-05-10	11:00:00	Milo	Blijdorp	Outside	Jolanda										1
2021-05-10	11:00:00	Trine	Blijdorp	Outside	Jolanda				1
2021-05-10	11:20:00	Elly	Blijdorp	Outside	Jolanda										1
2021-05-10	11:20:00	Hera	Blijdorp	Outside	Jolanda										1
2021-05-10	11:20:00	Milo	Blijdorp	Outside	Jolanda										1
2021-05-10	11:20:00	Trine	Blijdorp	Outside	Jolanda										1
2021-05-10	12:00:00	Elly	Blijdorp	Outside	Jolanda										1
2021-05-10	12:00:00	Hera	Blijdorp	Outside	Jolanda										1
2021-05-10	12:00:00	Milo	Blijdorp	Outside	Jolanda										1
2021-05-10	12:00:00	Trine	Blijdorp	Outside	Jolanda					1
2021-05-10	12:20:00	Elly	Blijdorp	Inside	Jolanda																1	Unable to observe from the inside due to construction workers pouring a concrete floor
2021-05-10	12:20:00	Hera	Blijdorp	Outside	Jolanda										1
2021-05-10	12:20:00	Milo	Blijdorp	Outside	Jolanda										1
2021-05-10	12:20:00	Trine	Blijdorp	Outside	Jolanda				1
2021-05-10	12:40:00	Elly	Blijdorp	Outside	Jolanda					1
2021-05-10	12:40:00	Hera	Blijdorp	Outside	Jolanda					1
2021-05-10	12:40:00	Milo	Blijdorp	Outside	Jolanda				1
2021-05-10	12:40:00	Trine	Blijdorp	Outside	Jolanda				1
2021-05-10	13:00:00	Elly	Blijdorp	Outside	Jolanda													1
2021-05-10	13:00:00	Hera	Blijdorp	Outside	Jolanda													1
2021-05-10	13:00:00	Milo	Blijdorp	Outside	Jolanda					1
2021-05-10	13:00:00	Trine	Blijdorp	Outside	Jolanda							1
2021-05-10	13:20:00	Elly	Blijdorp	Outside	Jolanda							1
2021-05-10	13:20:00	Hera	Blijdorp	Outside	Jolanda										1
2021-05-10	13:20:00	Milo	Blijdorp	Outside	Jolanda				1
2021-05-10	13:20:00	Trine	Blijdorp	Outside	Jolanda							1
2021-05-10	13:40:00	Elly	Blijdorp	Inside	Jolanda																1	Unable to observe from the inside due to construction workers pouring a concrete floor
2021-05-10	13:40:00	Hera	Blijdorp	Inside	Jolanda																1	Unable to observe from the inside due to construction workers pouring a concrete floor
2021-05-10	13:40:00	Milo	Blijdorp	Inside	Jolanda																1	Unable to observe from the inside due to construction workers pouring a concrete floor
2021-05-10	13:40:00	Trine	Blijdorp	Inside	Jolanda																1	Unable to observe from the inside due to construction workers pouring a concrete floor
2021-05-10	14:00:00	Elly	Blijdorp	Outside	Jolanda										1
2021-05-10	14:00:00	Hera	Blijdorp	Outside	Jolanda										1
2021-05-10	14:00:00	Milo	Blijdorp	Outside	Jolanda										1
2021-05-10	14:00:00	Trine	Blijdorp	Outside	Jolanda										1
2021-05-10	14:20:00	Elly	Blijdorp	Outside	Jolanda										1
2021-05-10	14:20:00	Hera	Blijdorp	Outside	Jolanda										1
2021-05-10	14:20:00	Milo	Blijdorp	Outside	Jolanda							1
2021-05-10	14:20:00	Trine	Blijdorp	Outside	Jolanda							1
2021-05-12	10:00:00	Elly	Blijdorp	Outside	Jolanda			1
2021-05-12	10:00:00	Hera	Blijdorp	Outside	Jolanda							1
2021-05-12	10:00:00	Milo	Blijdorp	Outside	Jolanda			1
2021-05-12	10:00:00	Trine	Blijdorp	Outside	Jolanda							1
2021-05-12	10:20:00	Elly	Blijdorp	Outside	Jolanda										1
2021-05-12	10:20:00	Hera	Blijdorp	Outside	Jolanda										1
2021-05-12	10:20:00	Milo	Blijdorp	Outside	Jolanda		1
2021-05-12	10:20:00	Trine	Blijdorp	Outside	Jolanda										1
2021-05-12	10:40:00	Elly	Blijdorp	Outside	Jolanda										1
2021-05-12	10:40:00	Hera	Blijdorp	Outside	Jolanda													1
2021-05-12	10:40:00	Milo	Blijdorp	Outside	Jolanda							1
2021-05-12	10:40:00	Trine	Blijdorp	Outside	Jolanda							1
2021-05-12	11:00:00	Elly	Blijdorp	Outside	Jolanda										1
2021-05-12	11:00:00	Hera	Blijdorp	Outside	Jolanda					1
2021-05-12	11:00:00	Milo	Blijdorp	Outside	Jolanda				1
2021-05-12	11:00:00	Trine	Blijdorp	Outside	Jolanda							1
2021-05-12	11:20:00	Elly	Blijdorp	Outside	Jolanda										1
2021-05-12	11:20:00	Hera	Blijdorp	Outside	Jolanda										1
2021-05-12	11:20:00	Milo	Blijdorp	Outside	Jolanda				1
2021-05-12	11:20:00	Trine	Blijdorp	Outside	Jolanda				1
2021-05-12	11:40:00	Elly	Blijdorp	Outside	Jolanda		1
2021-05-12	11:40:00	Hera	Blijdorp	Outside	Jolanda										1
2021-05-12	11:40:00	Milo	Blijdorp	Outside	Jolanda		1
2021-05-12	11:40:00	Trine	Blijdorp	Outside	Jolanda										1
2021-05-12	12:00:00	Elly	Blijdorp	Outside	Jolanda				1
2021-05-12	12:00:00	Hera	Blijdorp	Outside	Jolanda				1
2021-05-12	12:00:00	Milo	Blijdorp	Outside	Jolanda				1
2021-05-12	12:00:00	Trine	Blijdorp	Outside	Jolanda				1
2021-05-12	12:20:00	Elly	Blijdorp	Outside	Jolanda				1
2021-05-12	12:20:00	Hera	Blijdorp	Outside	Jolanda													1
2021-05-12	12:20:00	Milo	Blijdorp	Outside	Jolanda					1
2021-05-12	12:20:00	Trine	Blijdorp	Outside	Jolanda				1
2021-05-12	12:40:00	Elly	Blijdorp	Outside	Jolanda										1
2021-05-12	12:40:00	Hera	Blijdorp	Outside	Jolanda							1
2021-05-12	12:40:00	Milo	Blijdorp	Outside	Jolanda							1
2021-05-12	12:40:00	Trine	Blijdorp	Outside	Jolanda										1
2021-05-12	13:00:00	Elly	Blijdorp	Outside	Jolanda										1
2021-05-12	13:00:00	Hera	Blijdorp	Outside	Jolanda										1
2021-05-12	13:00:00	Milo	Blijdorp	Outside	Jolanda				1
2021-05-12	13:00:00	Trine	Blijdorp	Outside	Jolanda		1
2021-05-12	13:20:00	Elly	Blijdorp	Outside	Jolanda										1
2021-05-12	13:20:00	Hera	Blijdorp	Outside	Jolanda										1
2021-05-12	13:20:00	Milo	Blijdorp	Outside	Jolanda										1
2021-05-12	13:20:00	Trine	Blijdorp	Outside	Jolanda				1
2021-05-12	13:40:00	Elly	Blijdorp	Outside	Jolanda							1
2021-05-12	13:40:00	Hera	Blijdorp	Outside	Jolanda							1
2021-05-12	13:40:00	Milo	Blijdorp	Outside	Jolanda							1
2021-05-12	13:40:00	Trine	Blijdorp	Outside	Jolanda							1
2021-05-13	10:00:00	Elly	Blijdorp	Outside	Jolanda										1
2021-05-13	10:00:00	Hera	Blijdorp	Outside	Jolanda							1
2021-05-13	10:00:00	Milo	Blijdorp	Outside	Jolanda							1
2021-05-13	10:00:00	Trine	Blijdorp	Outside	Jolanda							1
2021-05-13	10:20:00	Elly	Blijdorp	Outside	Jolanda				1
2021-05-13	10:20:00	Hera	Blijdorp	Outside	Jolanda										1
2021-05-13	10:20:00	Milo	Blijdorp	Inside	Jolanda																1	Unable to observe from the inside due to a the drying of a concrete floor
2021-05-13	10:20:00	Trine	Blijdorp	Inside	Jolanda																1	Unable to observe from the inside due to a the drying of a concrete floor
2021-05-13	10:40:00	Elly	Blijdorp	Outside	Jolanda													1
2021-05-13	10:40:00	Hera	Blijdorp	Outside	Jolanda										1
2021-05-13	10:40:00	Milo	Blijdorp	Outside	Jolanda										1
2021-05-13	10:40:00	Trine	Blijdorp	Outside	Jolanda					1
2021-05-13	11:00:00	Elly	Blijdorp	Outside	Jolanda										1
2021-05-13	11:00:00	Hera	Blijdorp	Outside	Jolanda					1
2021-05-13	11:00:00	Milo	Blijdorp	Outside	Jolanda													1
2021-05-13	11:00:00	Trine	Blijdorp	Outside	Jolanda					1
2021-05-13	11:20:00	Elly	Blijdorp	Outside	Jolanda										1
2021-05-13	11:20:00	Hera	Blijdorp	Outside	Jolanda					1
2021-05-13	11:20:00	Milo	Blijdorp	Outside	Jolanda							1
2021-05-13	11:20:00	Trine	Blijdorp	Outside	Jolanda													1
2021-05-13	11:40:00	Elly	Blijdorp	Outside	Jolanda										1
2021-05-13	11:40:00	Hera	Blijdorp	Outside	Jolanda										1
2021-05-13	11:40:00	Milo	Blijdorp	Outside	Jolanda				1
2021-05-13	11:40:00	Trine	Blijdorp	Outside	Jolanda					1
2021-05-13	12:00:00	Elly	Blijdorp	Outside	Jolanda							1
2021-05-13	12:00:00	Hera	Blijdorp	Outside	Jolanda										1
2021-05-13	12:00:00	Milo	Blijdorp	Outside	Jolanda										1
2021-05-13	12:00:00	Trine	Blijdorp	Outside	Jolanda							1
2021-05-13	12:20:00	Elly	Blijdorp	Outside	Jolanda										1
2021-05-13	12:20:00	Hera	Blijdorp	Outside	Jolanda										1
2021-05-13	12:20:00	Milo	Blijdorp	Outside	Jolanda													1
2021-05-13	12:20:00	Trine	Blijdorp	Outside	Jolanda										1
2021-05-13	12:40:00	Elly	Blijdorp	Outside	Jolanda										1
2021-05-13	12:40:00	Hera	Blijdorp	Outside	Jolanda							1
2021-05-13	12:40:00	Milo	Blijdorp	Outside	Jolanda							1
2021-05-13	12:40:00	Trine	Blijdorp	Outside	Jolanda							1
2021-05-13	13:00:00	Elly	Blijdorp	Outside	Jolanda										1
2021-05-13	13:00:00	Hera	Blijdorp	Outside	Jolanda							1
2021-05-13	13:00:00	Milo	Blijdorp	Outside	Jolanda				1
2021-05-13	13:00:00	Trine	Blijdorp	Outside	Jolanda				1
2021-05-13	13:20:00	Elly	Blijdorp	Outside	Jolanda										1
2021-05-13	13:20:00	Hera	Blijdorp	Outside	Jolanda				1
2021-05-13	13:20:00	Milo	Blijdorp	Outside	Jolanda							1
2021-05-13	13:20:00	Trine	Blijdorp	Outside	Jolanda							1
2021-05-13	13:40:00	Elly	Blijdorp	Outside	Jolanda										1
2021-05-13	13:40:00	Hera	Blijdorp	Outside	Jolanda										1
2021-05-13	13:40:00	Milo	Blijdorp	Outside	Jolanda										1
2021-05-13	13:40:00	Trine	Blijdorp	Outside	Jolanda				1
2021-05-13	14:00:00	Elly	Blijdorp	Outside	Jolanda										1
2021-05-13	14:00:00	Hera	Blijdorp	Outside	Jolanda										1
2021-05-13	14:00:00	Milo	Blijdorp	Outside	Jolanda					1
2021-05-13	14:00:00	Trine	Blijdorp	Outside	Jolanda										1
2021-05-13	14:20:00	Elly	Blijdorp	Outside	Jolanda										1
2021-05-13	14:20:00	Hera	Blijdorp	Outside	Jolanda										1
2021-05-13	14:20:00	Milo	Blijdorp	Outside	Jolanda										1
2021-05-13	14:20:00	Trine	Blijdorp	Outside	Jolanda										1
2021-05-14	09:45:00	Elly	Blijdorp	Outside	Jolanda										1
2021-05-14	09:45:00	Hera	Blijdorp	Outside	Jolanda										1
2021-05-14	09:45:00	Milo	Blijdorp	Outside	Jolanda										1
2021-05-14	09:45:00	Trine	Blijdorp	Outside	Jolanda										1
2021-05-14	10:05:00	Elly	Blijdorp	Outside	Jolanda										1
2021-05-14	10:05:00	Hera	Blijdorp	Outside	Jolanda													1
2021-05-14	10:05:00	Milo	Blijdorp	Outside	Jolanda										1
2021-05-14	10:05:00	Trine	Blijdorp	Outside	Jolanda				1
2021-05-14	10:25:00	Elly	Blijdorp	Outside	Jolanda										1
2021-05-14	10:25:00	Hera	Blijdorp	Outside	Jolanda										1
2021-05-14	10:25:00	Milo	Blijdorp	Outside	Jolanda										1
2021-05-14	10:25:00	Trine	Blijdorp	Outside	Jolanda							1
2021-05-14	10:45:00	Elly	Blijdorp	Outside	Jolanda			1
2021-05-14	10:45:00	Hera	Blijdorp	Outside	Jolanda										1
2021-05-14	10:45:00	Milo	Blijdorp	Outside	Jolanda			1
2021-05-14	10:45:00	Trine	Blijdorp	Outside	Jolanda					1
2021-05-14	11:05:00	Elly	Blijdorp	Outside	Jolanda										1
2021-05-14	11:05:00	Hera	Blijdorp	Outside	Jolanda										1
2021-05-14	11:05:00	Milo	Blijdorp	Outside	Jolanda				1
2021-05-14	11:05:00	Trine	Blijdorp	Outside	Jolanda													1
2021-05-14	11:25:00	Elly	Blijdorp	Outside	Jolanda				1
2021-05-14	11:25:00	Hera	Blijdorp	Outside	Jolanda				1
2021-05-14	11:25:00	Milo	Blijdorp	Outside	Jolanda				1
2021-05-14	11:25:00	Trine	Blijdorp	Outside	Jolanda										1
2021-05-14	11:45:00	Elly	Blijdorp	Outside	Jolanda										1
2021-05-14	11:45:00	Hera	Blijdorp	Outside	Jolanda										1
2021-05-14	11:45:00	Milo	Blijdorp	Outside	Jolanda							1
2021-05-14	11:45:00	Trine	Blijdorp	Outside	Jolanda										1
2021-05-14	12:00:00	Elly	Blijdorp	Outside	Jolanda										1
2021-05-14	12:00:00	Hera	Blijdorp	Outside	Jolanda										1
2021-05-14	12:00:00	Milo	Blijdorp	Outside	Jolanda							1
2021-05-14	12:00:00	Trine	Blijdorp	Outside	Jolanda							1
2021-05-14	12:20:00	Elly	Blijdorp	Outside	Jolanda										1
2021-05-14	12:20:00	Hera	Blijdorp	Outside	Jolanda				1
2021-05-14	12:20:00	Milo	Blijdorp	Outside	Jolanda							1
2021-05-14	12:20:00	Trine	Blijdorp	Outside	Jolanda					1
2021-05-14	12:40:00	Elly	Blijdorp	Outside	Jolanda				1
2021-05-14	12:40:00	Hera	Blijdorp	Outside	Jolanda					1
2021-05-14	12:40:00	Milo	Blijdorp	Outside	Jolanda							1
2021-05-14	12:40:00	Trine	Blijdorp	Outside	Jolanda					1
2021-05-14	13:00:00	Elly	Blijdorp	Outside	Jolanda										1
2021-05-14	13:00:00	Hera	Blijdorp	Outside	Jolanda										1
2021-05-14	13:00:00	Milo	Blijdorp	Outside	Jolanda							1
2021-05-14	13:00:00	Trine	Blijdorp	Outside	Jolanda							1
2021-05-14	13:20:00	Elly	Blijdorp	Outside	Jolanda							1
2021-05-14	13:20:00	Hera	Blijdorp	Outside	Jolanda										1
2021-05-14	13:20:00	Milo	Blijdorp	Outside	Jolanda							1
2021-05-14	13:20:00	Trine	Blijdorp	Outside	Jolanda							1
2021-05-19	09:20:00	Elly	Blijdorp	Outside	Jolanda		1
2021-05-19	09:20:00	Hera	Blijdorp	Outside	Jolanda										1
2021-05-19	09:20:00	Milo	Blijdorp	Outside	Jolanda							1
2021-05-19	09:20:00	Trine	Blijdorp	Outside	Jolanda										1
2021-05-19	09:40:00	Elly	Blijdorp	Outside	Jolanda										1
2021-05-19	09:40:00	Hera	Blijdorp	Outside	Jolanda										1
2021-05-19	09:40:00	Milo	Blijdorp	Outside	Jolanda				1
2021-05-19	09:40:00	Trine	Blijdorp	Outside	Jolanda				1
2021-05-19	10:00:00	Elly	Blijdorp	Outside	Jolanda										1
2021-05-19	10:00:00	Hera	Blijdorp	Outside	Jolanda										1
2021-05-19	10:00:00	Milo	Blijdorp	Outside	Jolanda										1
2021-05-19	10:00:00	Trine	Blijdorp	Outside	Jolanda										1
2021-05-19	10:20:00	Elly	Blijdorp	Outside	Jolanda										1
2021-05-19	10:20:00	Hera	Blijdorp	Outside	Jolanda										1
2021-05-19	10:20:00	Milo	Blijdorp	Outside	Jolanda							1
2021-05-19	10:20:00	Trine	Blijdorp	Outside	Jolanda							1
2021-05-19	10:40:00	Elly	Blijdorp	Outside	Jolanda										1
2021-05-19	10:40:00	Hera	Blijdorp	Outside	Jolanda							1
2021-05-19	10:40:00	Milo	Blijdorp	Outside	Jolanda					1
2021-05-19	10:40:00	Trine	Blijdorp	Outside	Jolanda					1
2021-05-19	11:00:00	Elly	Blijdorp	Inside	Jolanda																1	Unable to observe from the inside due to a the drying of a concrete floor
2021-05-19	11:00:00	Hera	Blijdorp	Outside	Jolanda										1
2021-05-19	11:00:00	Milo	Blijdorp	Outside	Jolanda				1
2021-05-19	11:00:00	Trine	Blijdorp	Outside	Jolanda							1
2021-05-19	11:20:00	Elly	Blijdorp	Inside	Jolanda																1	Unable to observe from the inside due to a the drying of a concrete floor
2021-05-19	11:20:00	Hera	Blijdorp	Outside	Jolanda										1
2021-05-19	11:20:00	Milo	Blijdorp	Outside	Jolanda							1
2021-05-19	11:20:00	Trine	Blijdorp	Outside	Jolanda						1
2021-05-19	11:40:00	Elly	Blijdorp	Outside	Jolanda										1
2021-05-19	11:40:00	Hera	Blijdorp	Outside	Jolanda							1
2021-05-19	11:40:00	Milo	Blijdorp	Outside	Jolanda								1
2021-05-19	11:40:00	Trine	Blijdorp	Outside	Jolanda								1
2021-05-19	12:00:00	Elly	Blijdorp	Outside	Jolanda										1
2021-05-19	12:00:00	Hera	Blijdorp	Outside	Jolanda										1
2021-05-19	12:00:00	Milo	Blijdorp	Outside	Jolanda					1
2021-05-19	12:00:00	Trine	Blijdorp	Outside	Jolanda										1
2021-05-19	12:20:00	Elly	Blijdorp	Outside	Jolanda				1
2021-05-19	12:20:00	Hera	Blijdorp	Outside	Jolanda				1
2021-05-19	12:20:00	Milo	Blijdorp	Outside	Jolanda				1
2021-05-19	12:20:00	Trine	Blijdorp	Outside	Jolanda				1
2021-05-19	12:40:00	Elly	Blijdorp	Outside	Jolanda							1
2021-05-19	12:40:00	Hera	Blijdorp	Outside	Jolanda				1
2021-05-19	12:40:00	Milo	Blijdorp	Outside	Jolanda						1
2021-05-19	12:40:00	Trine	Blijdorp	Outside	Jolanda				1
2021-05-19	13:24:00	Elly	Blijdorp	Outside	Jolanda										1
2021-05-19	13:24:00	Hera	Blijdorp	Outside	Jolanda										1
2021-05-19	13:24:00	Milo	Blijdorp	Outside	Jolanda										1
2021-05-19	13:24:00	Trine	Blijdorp	Outside	Jolanda										1
2021-05-19	13:44:00	Elly	Blijdorp	Outside	Jolanda				1
2021-05-19	13:44:00	Hera	Blijdorp	Outside	Jolanda										1
2021-05-19	13:44:00	Milo	Blijdorp	Outside	Jolanda										1
2021-05-19	13:44:00	Trine	Blijdorp	Outside	Jolanda			1
2021-05-21	09:45:00	Elly	Blijdorp	Outside	Jolanda										1
2021-05-21	09:45:00	Hera	Blijdorp	Outside	Jolanda										1
2021-05-21	09:45:00	Milo	Blijdorp	Outside	Jolanda							1
2021-05-21	09:45:00	Trine	Blijdorp	Outside	Jolanda				1
2021-05-21	10:05:00	Elly	Blijdorp	Inside	Jolanda										1
2021-05-21	10:05:00	Hera	Blijdorp	Inside	Jolanda							1
2021-05-21	10:05:00	Milo	Blijdorp	Inside	Jolanda		1
2021-05-21	10:05:00	Trine	Blijdorp	Inside	Jolanda										1
2021-05-21	10:25:00	Elly	Blijdorp	Inside	Jolanda					1
2021-05-21	10:25:00	Hera	Blijdorp	Inside	Jolanda										1
2021-05-21	10:25:00	Milo	Blijdorp	Inside	Jolanda					1
2021-05-21	10:25:00	Trine	Blijdorp	Inside	Jolanda					1
2021-05-21	10:45:00	Elly	Blijdorp	Inside	Jolanda					1
2021-05-21	10:45:00	Hera	Blijdorp	Inside	Jolanda										1
2021-05-21	10:45:00	Milo	Blijdorp	Inside	Jolanda												1
2021-05-21	10:45:00	Trine	Blijdorp	Inside	Jolanda							1
2021-05-21	11:05:00	Elly	Blijdorp	Inside	Jolanda							1
2021-05-21	11:05:00	Hera	Blijdorp	Inside	Jolanda													1
2021-05-21	11:05:00	Milo	Blijdorp	Inside	Jolanda		1
2021-05-21	11:05:00	Trine	Blijdorp	Inside	Jolanda					1
2021-05-21	11:25:00	Elly	Blijdorp	Inside	Jolanda										1
2021-05-21	11:25:00	Hera	Blijdorp	Outside	Jolanda										1
2021-05-21	11:25:00	Milo	Blijdorp	Outside	Jolanda										1
2021-05-21	11:25:00	Trine	Blijdorp	Outside	Jolanda										1
2021-05-21	11:45:00	Elly	Blijdorp	Outside	Jolanda							1
2021-05-21	11:45:00	Hera	Blijdorp	Outside	Jolanda				1
2021-05-21	11:45:00	Milo	Blijdorp	Outside	Jolanda				1
2021-05-21	11:45:00	Trine	Blijdorp	Outside	Jolanda				1
2021-05-21	12:00:00	Elly	Blijdorp	Outside	Jolanda				1
2021-05-21	12:00:00	Hera	Blijdorp	Outside	Jolanda										1
2021-05-21	12:00:00	Milo	Blijdorp	Outside	Jolanda							1
2021-05-21	12:00:00	Trine	Blijdorp	Outside	Jolanda										1
2021-05-21	12:20:00	Elly	Blijdorp	Inside	Jolanda										1
2021-05-21	12:20:00	Hera	Blijdorp	Inside	Jolanda										1
2021-05-21	12:20:00	Milo	Blijdorp	Inside	Jolanda										1
2021-05-21	12:20:00	Trine	Blijdorp	Inside	Jolanda										1
2021-05-21	12:40:00	Elly	Blijdorp	Outside	Jolanda										1
2021-05-21	12:40:00	Hera	Blijdorp	Outside	Jolanda				1
2021-05-21	12:40:00	Milo	Blijdorp	Outside	Jolanda				1
2021-05-21	12:40:00	Trine	Blijdorp	Outside	Jolanda			1
2021-05-21	13:00:00	Elly	Blijdorp	Outside	Jolanda										1
2021-05-21	13:00:00	Hera	Blijdorp	Outside	Jolanda										1
2021-05-21	13:00:00	Milo	Blijdorp	Outside	Jolanda													1
2021-05-21	13:00:00	Trine	Blijdorp	Outside	Jolanda					1
2021-05-21	13:20:00	Elly	Blijdorp	Outside	Jolanda										1
2021-05-21	13:20:00	Hera	Blijdorp	Outside	Jolanda										1
2021-05-21	13:20:00	Milo	Blijdorp	Outside	Jolanda										1
2021-05-21	13:20:00	Trine	Blijdorp	Outside	Jolanda										1
2021-05-21	13:40:00	Elly	Blijdorp	Outside	Jolanda										1
2021-05-21	13:40:00	Hera	Blijdorp	Outside	Jolanda										1
2021-05-21	13:40:00	Milo	Blijdorp	Outside	Jolanda										1
2021-05-21	13:40:00	Trine	Blijdorp	Outside	Jolanda										1
2021-05-21	14:00:00	Elly	Blijdorp	Outside	Jolanda										1
2021-05-21	14:00:00	Hera	Blijdorp	Outside	Jolanda										1
2021-05-21	14:00:00	Milo	Blijdorp	Outside	Jolanda							1
2021-05-21	14:00:00	Trine	Blijdorp	Outside	Jolanda										1
2021-05-25	10:00:00	Elly	Blijdorp	Inside	Jolanda					1
2021-05-25	10:00:00	Hera	Blijdorp	Inside	Jolanda										1
2021-05-25	10:00:00	Milo	Blijdorp	Inside	Jolanda					1
2021-05-25	10:00:00	Trine	Blijdorp	Inside	Jolanda					1
2021-05-25	10:20:00	Elly	Blijdorp	Inside	Jolanda							1
2021-05-25	10:20:00	Hera	Blijdorp	Inside	Jolanda							1
2021-05-25	10:20:00	Milo	Blijdorp	Inside	Jolanda					1
2021-05-25	10:20:00	Trine	Blijdorp	Inside	Jolanda							1
2021-05-25	10:40:00	Elly	Blijdorp	Outside	Jolanda										1
2021-05-25	10:40:00	Hera	Blijdorp	Outside	Jolanda																1
2021-05-25	10:40:00	Milo	Blijdorp	Outside	Jolanda				1
2021-05-25	10:40:00	Trine	Blijdorp	Outside	Jolanda				1
2021-05-25	11:00:00	Elly	Blijdorp	Outside	Jolanda										1
2021-05-25	11:00:00	Hera	Blijdorp	Outside	Jolanda										1
2021-05-25	11:00:00	Milo	Blijdorp	Outside	Jolanda				1
2021-05-25	11:00:00	Trine	Blijdorp	Outside	Jolanda							1
2021-05-25	11:20:00	Elly	Blijdorp	Outside	Jolanda										1
2021-05-25	11:20:00	Hera	Blijdorp	Outside	Jolanda										1
2021-05-25	11:20:00	Milo	Blijdorp	Outside	Jolanda										1
2021-05-25	11:20:00	Trine	Blijdorp	Outside	Jolanda										1
2021-05-25	11:40:00	Elly	Blijdorp	Outside	Jolanda										1
2021-05-25	11:40:00	Hera	Blijdorp	Outside	Jolanda										1
2021-05-25	11:40:00	Milo	Blijdorp	Outside	Jolanda										1
2021-05-25	11:40:00	Trine	Blijdorp	Outside	Jolanda										1
2021-05-26	09:10	Elly	Blijdorp	Outside	Jolanda							1
2021-05-26	09:10	Hera	Blijdorp	Outside	Jolanda					1
2021-05-26	09:10	Milo	Blijdorp	Outside	Jolanda				1
2021-05-26	09:10	Trine	Blijdorp	Outside	Jolanda													1
2021-05-26	09:30:00	Elly	Blijdorp	Outside	Jolanda											1
2021-05-26	09:30:00	Hera	Blijdorp	Outside	Jolanda										1
2021-05-26	09:30:00	Milo	Blijdorp	Outside	Jolanda		1
2021-05-26	09:30:00	Trine	Blijdorp	Outside	Jolanda		1
2021-05-26	09:50:00	Elly	Blijdorp	Outside	Jolanda							1
2021-05-26	09:50:00	Hera	Blijdorp	Outside	Jolanda										1
2021-05-26	09:50:00	Milo	Blijdorp	Outside	Jolanda										1
2021-05-26	09:50:00	Trine	Blijdorp	Outside	Jolanda					1
2021-05-26	10:10:00	Elly	Blijdorp	Outside	Jolanda										1
2021-05-26	10:10:00	Hera	Blijdorp	Outside	Jolanda					1
2021-05-26	10:10:00	Milo	Blijdorp	Outside	Jolanda							1
2021-05-26	10:10:00	Trine	Blijdorp	Outside	Jolanda							1
2021-05-26	10:30:00	Elly	Blijdorp	Inside	Jolanda										1
2021-05-26	10:30:00	Hera	Blijdorp	Outside	Jolanda													1
2021-05-26	10:30:00	Milo	Blijdorp	Outside	Jolanda							1
2021-05-26	10:30:00	Trine	Blijdorp	Outside	Jolanda							1
2021-05-26	10:50:00	Elly	Blijdorp	Outside	Jolanda						1
2021-05-26	10:50:00	Hera	Blijdorp	Outside	Jolanda										1
2021-05-26	10:50:00	Milo	Blijdorp	Outside	Jolanda										1
2021-05-26	10:50:00	Trine	Blijdorp	Outside	Jolanda				1
2021-05-26	11:30:00	Elly	Blijdorp	Outside	Jolanda										1
2021-05-26	11:30:00	Hera	Blijdorp	Outside	Jolanda										1
2021-05-26	11:30:00	Milo	Blijdorp	Outside	Jolanda										1
2021-05-26	11:30:00	Trine	Blijdorp	Outside	Jolanda										1
2021-05-26	11:50:00	Elly	Blijdorp	Outside	Jolanda										1
2021-05-26	11:50:00	Hera	Blijdorp	Outside	Jolanda										1
2021-05-26	11:50:00	Milo	Blijdorp	Outside	Jolanda										1
2021-05-26	11:50:00	Trine	Blijdorp	Outside	Jolanda										1
2021-05-26	12:00:00	Elly	Blijdorp	Outside	Jolanda										1
2021-05-26	12:00:00	Hera	Blijdorp	Outside	Jolanda											1
2021-05-26	12:00:00	Milo	Blijdorp	Outside	Jolanda										1
2021-05-26	12:00:00	Trine	Blijdorp	Outside	Jolanda											1
2021-05-26	12:20:00	Elly	Blijdorp	Inside	Jolanda																1
2021-05-26	12:20:00	Hera	Blijdorp	Outside	Jolanda										1
2021-05-26	12:20:00	Milo	Blijdorp	Outside	Jolanda										1
2021-05-26	12:20:00	Trine	Blijdorp	Outside	Jolanda										1
2021-05-26	12:40:00	Elly	Blijdorp	Inside	Jolanda																1
2021-05-26	12:40:00	Hera	Blijdorp	Outside	Jolanda										1
2021-05-26	12:40:00	Milo	Blijdorp	Outside	Jolanda							1
2021-05-26	12:40:00	Trine	Blijdorp	Outside	Jolanda							1
2021-05-26	13:00:00	Elly	Blijdorp	Outside	Jolanda										1
2021-05-26	13:00:00	Hera	Blijdorp	Outside	Jolanda							1
2021-05-26	13:00:00	Milo	Blijdorp	Outside	Jolanda										1
2021-05-26	13:00:00	Trine	Blijdorp	Outside	Jolanda														1			Alert because of some busy ducks
2021-05-26	13:20:00	Elly	Blijdorp	Outside	Jolanda				1
2021-05-26	13:20:00	Hera	Blijdorp	Outside	Jolanda					1
2021-05-26	13:20:00	Milo	Blijdorp	Outside	Jolanda				1
2021-05-26	13:20:00	Trine	Blijdorp	Outside	Jolanda				1
2021-06-01	09:40:00	Elly	Blijdorp	Outside	Jolanda										1
2021-06-01	09:40:00	Hera	Blijdorp	Outside	Jolanda										1
2021-06-01	09:40:00	Milo	Blijdorp	Outside	Jolanda										1
2021-06-01	09:40:00	Trine	Blijdorp	Outside	Jolanda		1
2021-06-01	10:04:00	Elly	Blijdorp	Outside	Jolanda										1
2021-06-01	10:04:00	Hera	Blijdorp	Outside	Jolanda										1
2021-06-01	10:04:00	Milo	Blijdorp	Outside	Jolanda							1
2021-06-01	10:04:00	Trine	Blijdorp	Outside	Jolanda		1
2021-06-01	10:24:00	Elly	Blijdorp	Outside	Jolanda										1
2021-06-01	10:24:00	Hera	Blijdorp	Outside	Jolanda										1
2021-06-01	10:24:00	Milo	Blijdorp	Outside	Jolanda													1
2021-06-01	10:24:00	Trine	Blijdorp	Outside	Jolanda							1
2021-06-01	10:44:00	Elly	Blijdorp	Outside	Jolanda							1
2021-06-01	10:44:00	Hera	Blijdorp	Outside	Jolanda										1
2021-06-01	10:44:00	Milo	Blijdorp	Outside	Jolanda										1
2021-06-01	10:44:00	Trine	Blijdorp	Outside	Jolanda				1
2021-06-01	11:04:00	Elly	Blijdorp	Outside	Jolanda										1
2021-06-01	11:04:00	Hera	Blijdorp	Outside	Jolanda										1
2021-06-01	11:04:00	Milo	Blijdorp	Outside	Jolanda										1
2021-06-01	11:04:00	Trine	Blijdorp	Outside	Jolanda							1
2021-06-01	11:24:00	Elly	Blijdorp	Outside	Jolanda										1
2021-06-01	11:24:00	Hera	Blijdorp	Outside	Jolanda										1
2021-06-01	11:24:00	Milo	Blijdorp	Outside	Jolanda										1
2021-06-01	11:24:00	Trine	Blijdorp	Outside	Jolanda										1
2021-06-01	11:44:00	Elly	Blijdorp	Outside	Jolanda						1
2021-06-01	11:44:00	Hera	Blijdorp	Outside	Jolanda						1
2021-06-01	11:44:00	Milo	Blijdorp	Outside	Jolanda							1
2021-06-01	11:44:00	Trine	Blijdorp	Outside	Jolanda							1
2021-06-01	12:10:00	Elly	Blijdorp	Outside	Jolanda					1
2021-06-01	12:10:00	Hera	Blijdorp	Outside	Jolanda					1
2021-06-01	12:10:00	Milo	Blijdorp	Outside	Jolanda					1
2021-06-01	12:10:00	Trine	Blijdorp	Outside	Jolanda					1
2021-06-01	12:47:00	Elly	Blijdorp	Outside	Jolanda										1							Kneeling with her buttocks up, while Elly is grooming her from behind
2021-06-01	12:47:00	Hera	Blijdorp	Outside	Jolanda									1?
2021-06-01	12:47:00	Milo	Blijdorp	Outside	Jolanda							1
2021-06-01	12:47:00	Trine	Blijdorp	Outside	Jolanda					1
2021-06-01	13:07:00	Elly	Blijdorp	Outside	Jolanda										1
2021-06-01	13:07:00	Hera	Blijdorp	Outside	Jolanda										1
2021-06-01	13:07:00	Milo	Blijdorp	Outside	Jolanda							1
2021-06-01	13:07:00	Trine	Blijdorp	Outside	Jolanda										1
2021-06-01	13:27:00	Elly	Blijdorp	Outside	Jolanda										1
2021-06-01	13:27:00	Hera	Blijdorp	Outside	Jolanda											1
2021-06-01	13:27:00	Milo	Blijdorp	Outside	Jolanda													1
2021-06-01	13:27:00	Trine	Blijdorp	Outside	Jolanda											1
2021-06-01	13:47:00	Elly	Blijdorp	Outside	Jolanda							1
2021-06-01	13:47:00	Hera	Blijdorp	Outside	Jolanda							1
2021-06-01	13:47:00	Milo	Blijdorp	Outside	Jolanda							1
2021-06-01	13:47:00	Trine	Blijdorp	Outside	Jolanda							1
2021-06-01	14:07:00	Elly	Blijdorp	Inside	Jolanda										1
2021-06-01	14:07:00	Hera	Blijdorp	Outside	Jolanda										1
2021-06-01	14:07:00	Milo	Blijdorp	Outside	Jolanda										1
2021-06-01	14:07:00	Trine	Blijdorp	Outside	Jolanda										1
2021-06-01	14:27:00	Elly	Blijdorp	Inside	Jolanda										1
2021-06-01	14:27:00	Hera	Blijdorp	Inside	Jolanda										1
2021-06-01	14:27:00	Milo	Blijdorp	Inside	Jolanda							1
2021-06-01	14:27:00	Trine	Blijdorp	Inside	Jolanda										1
2021-06-01	14:47:00	Elly	Blijdorp	Outside	Jolanda													1
2021-06-01	14:47:00	Hera	Blijdorp	Outside	Jolanda					1
2021-06-01	14:47:00	Milo	Blijdorp	Outside	Jolanda				1
2021-06-01	14:47:00	Trine	Blijdorp	Outside	Jolanda							1
2021-06-02	08:55:00	Elly	Blijdorp	Outside	Jolanda							1
2021-06-02	08:55:00	Hera	Blijdorp	Outside	Jolanda										1
2021-06-02	08:55:00	Milo	Blijdorp	Outside	Jolanda							1
2021-06-02	08:55:00	Trine	Blijdorp	Outside	Jolanda				1
2021-06-02	09:15:00	Elly	Blijdorp	Outside	Jolanda										1
2021-06-02	09:15:00	Hera	Blijdorp	Outside	Jolanda										1
2021-06-02	09:15:00	Milo	Blijdorp	Outside	Jolanda				1
2021-06-02	09:15:00	Trine	Blijdorp	Outside	Jolanda							1
2021-06-02	09:35:00	Elly	Blijdorp	Outside	Jolanda										1
2021-06-02	09:35:00	Hera	Blijdorp	Outside	Jolanda										1
2021-06-02	09:35:00	Milo	Blijdorp	Outside	Jolanda							1
2021-06-02	09:35:00	Trine	Blijdorp	Outside	Jolanda				1
2021-06-02	09:55:00	Elly	Blijdorp	Outside	Jolanda									1
2021-06-02	09:55:00	Hera	Blijdorp	Outside	Jolanda										1
2021-06-02	09:55:00	Milo	Blijdorp	Outside	Jolanda							1
2021-06-02	09:55:00	Trine	Blijdorp	Outside	Jolanda				1
2021-06-02	10:15:00	Elly	Blijdorp	Outside	Jolanda										1
2021-06-02	10:15:00	Hera	Blijdorp	Outside	Jolanda										1
2021-06-02	10:15:00	Milo	Blijdorp	Outside	Jolanda						1
2021-06-02	10:15:00	Trine	Blijdorp	Outside	Jolanda			1
2021-06-02	10:35:00	Elly	Blijdorp	Outside	Jolanda										1
2021-06-02	10:35:00	Hera	Blijdorp	Outside	Jolanda										1
2021-06-02	10:35:00	Milo	Blijdorp	Outside	Jolanda							1
2021-06-02	10:35:00	Trine	Blijdorp	Outside	Jolanda										1
2021-06-02	10:55:00	Elly	Blijdorp	Outside	Jolanda										1
2021-06-02	10:55:00	Hera	Blijdorp	Outside	Jolanda										1
2021-06-02	10:55:00	Milo	Blijdorp	Outside	Jolanda										1
2021-06-02	10:55:00	Trine	Blijdorp	Outside	Jolanda					1
2021-06-02	11:15:00	Elly	Blijdorp	Outside	Jolanda										1
2021-06-02	11:15:00	Hera	Blijdorp	Outside	Jolanda										1
2021-06-02	11:15:00	Milo	Blijdorp	Outside	Jolanda										1
2021-06-02	11:15:00	Trine	Blijdorp	Outside	Jolanda										1
2021-06-02	12:00:00	Elly	Blijdorp	Outside	Jolanda				1
2021-06-02	12:00:00	Hera	Blijdorp	Outside	Jolanda				1
2021-06-02	12:00:00	Milo	Blijdorp	Outside	Jolanda						1
2021-06-02	12:00:00	Trine	Blijdorp	Outside	Jolanda							1
2021-06-02	12:20:00	Elly	Blijdorp	Outside	Jolanda				1
2021-06-02	12:20:00	Hera	Blijdorp	Outside	Jolanda												1
2021-06-02	12:20:00	Milo	Blijdorp	Outside	Jolanda													1
2021-06-02	12:20:00	Trine	Blijdorp	Outside	Jolanda				1
2021-06-02	12:40:00	Elly	Blijdorp	Outside	Jolanda										1
2021-06-02	12:40:00	Hera	Blijdorp	Outside	Jolanda													1
2021-06-02	12:40:00	Milo	Blijdorp	Outside	Jolanda							1
2021-06-02	12:40:00	Trine	Blijdorp	Outside	Jolanda										1
2021-06-02	13:00:00	Elly	Blijdorp	Inside	Jolanda										1
2021-06-02	13:00:00	Hera	Blijdorp	Outside	Jolanda										1
2021-06-02	13:00:00	Milo	Blijdorp	Outside	Jolanda							1
2021-06-02	13:00:00	Trine	Blijdorp	Outside	Jolanda			1
2021-06-02	13:20:00	Elly	Blijdorp	Outside	Jolanda				1
2021-06-02	13:20:00	Hera	Blijdorp	Outside	Jolanda										1
2021-06-02	13:20:00	Milo	Blijdorp	Outside	Jolanda										1
2021-06-02	13:20:00	Trine	Blijdorp	Outside	Jolanda							1
2021-06-02	13:40:00	Elly	Blijdorp	Inside	Jolanda																1
2021-06-02	13:40:00	Hera	Blijdorp	Outside	Jolanda										1
2021-06-02	13:40:00	Milo	Blijdorp	Outside	Jolanda		1
2021-06-02	13:40:00	Trine	Blijdorp	Outside	Jolanda										1
2021-06-03	09:00:00	Elly	Blijdorp	Outside	Jolanda										1
2021-06-03	09:00:00	Hera	Blijdorp	Outside	Jolanda							1
2021-06-03	09:00:00	Milo	Blijdorp	Outside	Jolanda							1
2021-06-03	09:00:00	Trine	Blijdorp	Outside	Jolanda							1
2021-06-03	09:20:00	Elly	Blijdorp	Outside	Jolanda										1
2021-06-03	09:20:00	Hera	Blijdorp	Outside	Jolanda										1
2021-06-03	09:20:00	Milo	Blijdorp	Outside	Jolanda							1
2021-06-03	09:20:00	Trine	Blijdorp	Outside	Jolanda										1
2021-06-03	09:40:00	Elly	Blijdorp	Outside	Jolanda						1
2021-06-03	09:40:00	Hera	Blijdorp	Outside	Jolanda										1
2021-06-03	09:40:00	Milo	Blijdorp	Outside	Jolanda				1
2021-06-03	09:40:00	Trine	Blijdorp	Outside	Jolanda						1
2021-06-03	10:00:00	Elly	Blijdorp	Outside	Jolanda				1
2021-06-03	10:00:00	Hera	Blijdorp	Outside	Jolanda										1
2021-06-03	10:00:00	Milo	Blijdorp	Outside	Jolanda							1
2021-06-03	10:00:00	Trine	Blijdorp	Outside	Jolanda				1
2021-06-03	10:20:00	Elly	Blijdorp	Outside	Jolanda									1
2021-06-03	10:20:00	Hera	Blijdorp	Outside	Jolanda												1
2021-06-03	10:20:00	Milo	Blijdorp	Outside	Jolanda												1
2021-06-03	10:20:00	Trine	Blijdorp	Outside	Jolanda										1
2021-06-03	10:40:00	Elly	Blijdorp	Outside	Jolanda										1
2021-06-03	10:40:00	Hera	Blijdorp	Outside	Jolanda										1
2021-06-03	10:40:00	Milo	Blijdorp	Outside	Jolanda									1
2021-06-03	10:40:00	Trine	Blijdorp	Outside	Jolanda										1
2021-06-03	11:00:00	Elly	Blijdorp	Outside	Jolanda										1
2021-06-03	11:00:00	Hera	Blijdorp	Outside	Jolanda										1
2021-06-03	11:00:00	Milo	Blijdorp	Outside	Jolanda		1
2021-06-03	11:00:00	Trine	Blijdorp	Outside	Jolanda									1
2021-06-03	11:20:00	Elly	Blijdorp	Outside	Jolanda										1
2021-06-03	11:20:00	Hera	Blijdorp	Outside	Jolanda										1
2021-06-03	11:20:00	Milo	Blijdorp	Outside	Jolanda										1
2021-06-03	11:20:00	Trine	Blijdorp	Outside	Jolanda										1
2021-06-03	12:00:00	Elly	Blijdorp	Outside	Jolanda		1
2021-06-03	12:00:00	Hera	Blijdorp	Outside	Jolanda							1
2021-06-03	12:00:00	Milo	Blijdorp	Outside	Jolanda													1
2021-06-03	12:00:00	Trine	Blijdorp	Outside	Jolanda				1
2021-06-03	12:20:00	Elly	Blijdorp	Outside	Jolanda										1
2021-06-03	12:20:00	Hera	Blijdorp	Outside	Jolanda										1
2021-06-03	12:20:00	Milo	Blijdorp	Outside	Jolanda													1
2021-06-03	12:20:00	Trine	Blijdorp	Outside	Jolanda				1
2021-06-03	12:40:00	Elly	Blijdorp	Outside	Jolanda										1
2021-06-03	12:40:00	Hera	Blijdorp	Outside	Jolanda													1
2021-06-03	12:40:00	Milo	Blijdorp	Outside	Jolanda				1
2021-06-03	12:40:00	Trine	Blijdorp	Outside	Jolanda							1
2021-06-03	13:00:00	Elly	Blijdorp	Outside	Jolanda										1
2021-06-03	13:00:00	Hera	Blijdorp	Outside	Jolanda										1
2021-06-03	13:00:00	Milo	Blijdorp	Outside	Jolanda													1
2021-06-03	13:00:00	Trine	Blijdorp	Outside	Jolanda				1
2021-06-03	13:20:00	Elly	Blijdorp	Outside	Jolanda										1
2021-06-03	13:20:00	Hera	Blijdorp	Outside	Jolanda				1
2021-06-03	13:20:00	Milo	Blijdorp	Outside	Jolanda											1
2021-06-03	13:20:00	Trine	Blijdorp	Outside	Jolanda										1
2021-06-03	13:40:00	Elly	Blijdorp	Outside	Jolanda							1
2021-06-03	13:40:00	Hera	Blijdorp	Outside	Jolanda										1
2021-06-03	13:40:00	Milo	Blijdorp	Outside	Jolanda				1
2021-06-03	13:40:00	Trine	Blijdorp	Outside	Jolanda										1
2021-06-03	14:00:00	Elly	Blijdorp	Inside	Jolanda				1
2021-06-03	14:00:00	Hera	Blijdorp	Inside	Jolanda										1
2021-06-03	14:00:00	Milo	Blijdorp	Inside	Jolanda				1
2021-06-03	14:00:00	Trine	Blijdorp	Inside	Jolanda				1
2021-06-03	14:20:00	Elly	Blijdorp	Inside	Jolanda										1
2021-06-03	14:20:00	Hera	Blijdorp	Inside	Jolanda							1
2021-06-03	14:20:00	Milo	Blijdorp	Inside	Jolanda				1
2021-06-03	14:20:00	Trine	Blijdorp	Inside	Jolanda										1
2021-06-07	09:25	Elly	Blijdorp	Outside	Jolanda										1
2021-06-07	09:25	Hera	Blijdorp	Outside	Jolanda													1
2021-06-07	09:25	Milo	Blijdorp	Outside	Jolanda				1
2021-06-07	09:25	Trine	Blijdorp	Outside	Jolanda				1
2021-06-07	09:45	Elly	Blijdorp	Outside	Jolanda										1
2021-06-07	09:45:00	Hera	Blijdorp	Outside	Jolanda										1
2021-06-07	09:45	Milo	Blijdorp	Outside	Jolanda					1
2021-06-07	09:45:00	Trine	Blijdorp	Outside	Jolanda			1
2021-06-07	10:05:00	Elly	Blijdorp	Outside	Jolanda				1
2021-06-07	10:05:00	Hera	Blijdorp	Outside	Jolanda					1
2021-06-07	10:05:00	Milo	Blijdorp	Outside	Jolanda													1
2021-06-07	10:05:00	Trine	Blijdorp	Outside	Jolanda				1
2021-06-07	10:25:00	Elly	Blijdorp	Outside	Jolanda										1
2021-06-07	10:25:00	Hera	Blijdorp	Outside	Jolanda					1
2021-06-07	10:25:00	Milo	Blijdorp	Outside	Jolanda							1
2021-06-07	10:25:00	Trine	Blijdorp	Outside	Jolanda							1
2021-06-07	10:45:00	Elly	Blijdorp	Outside	Jolanda										1
2021-06-07	10:45:00	Hera	Blijdorp	Outside	Jolanda					1
2021-06-07	10:45:00	Milo	Blijdorp	Outside	Jolanda					1
2021-06-07	10:45:00	Trine	Blijdorp	Outside	Jolanda					1
2021-06-07	11:05:00	Elly	Blijdorp	Outside	Jolanda										1
2021-06-07	11:05:00	Hera	Blijdorp	Outside	Jolanda										1
2021-06-07	11:05:00	Milo	Blijdorp	Outside	Jolanda										1
2021-06-07	11:05:00	Trine	Blijdorp	Outside	Jolanda										1
2021-06-07	11:25:00	Elly	Blijdorp	Outside	Jolanda												1
2021-06-07	11:25:00	Hera	Blijdorp	Outside	Jolanda										1
2021-06-07	11:25:00	Milo	Blijdorp	Outside	Jolanda										1
2021-06-07	11:25:00	Trine	Blijdorp	Inside	Jolanda																1	Unable to observe from the inside this day
2021-06-07	11:45:00	Elly	Blijdorp	Outside	Jolanda										1
2021-06-07	11:45:00	Hera	Blijdorp	Inside	Jolanda																1	Unable to observe from the inside this day
2021-06-07	11:45:00	Milo	Blijdorp	Outside	Jolanda										1
2021-06-07	11:45:00	Trine	Blijdorp	Inside	Jolanda																1	Unable to observe from the inside this day
2021-06-07	12:25:00	Elly	Blijdorp	Outside	Jolanda										1
2021-06-07	12:25:00	Hera	Blijdorp	Outside	Jolanda										1
2021-06-07	12:25:00	Milo	Blijdorp	Outside	Jolanda				1
2021-06-07	12:25:00	Trine	Blijdorp		Jolanda																1
2021-06-07	13:07:00	Elly	Blijdorp	Outside	Jolanda													1
2021-06-07	13:07:00	Hera	Blijdorp		Jolanda																1
2021-06-07	13:07:00	Milo	Blijdorp	Outside	Jolanda				1
2021-06-07	13:07:00	Trine	Blijdorp	Outside	Jolanda										1
2021-06-07	13:35:00	Elly	Blijdorp	Outside	Jolanda							1
2021-06-07	13:35:00	Hera	Blijdorp	Outside	Jolanda										1
2021-06-07	13:35:00	Milo	Blijdorp	Outside	Jolanda				1
2021-06-07	13:35:00	Trine	Blijdorp	Outside	Jolanda										1
2021-06-07	14:07:00	Elly	Blijdorp	Outside	Jolanda							1
2021-06-07	14:07:00	Hera	Blijdorp	Outside	Jolanda							1
2021-06-07	14:07:00	Milo	Blijdorp	Outside	Jolanda										1
2021-06-07	14:07:00	Trine	Blijdorp	Outside	Jolanda				1
2021-06-07	14:27:00	Elly	Blijdorp	Outside	Jolanda										1
2021-06-07	14:27:00	Hera	Blijdorp	Outside	Jolanda										1
2021-06-07	14:27:00	Milo	Blijdorp	Outside	Jolanda				1
2021-06-07	14:27:00	Trine	Blijdorp	Outside	Jolanda										1
2021-06-07	15:09:00	Elly	Blijdorp	Outside	Jolanda							1
2021-06-07	15:09:00	Hera	Blijdorp	Outside	Jolanda										1
2021-06-07	15:09:00	Milo	Blijdorp	Outside	Jolanda							1
2021-06-07	15:09:00	Trine	Blijdorp	Outside	Jolanda							1
2021-06-11	09:15:00	Elly	Blijdorp	Outside	Jolanda				1
2021-06-11	09:15:00	Hera	Blijdorp	Outside	Jolanda										1
2021-06-11	09:15:00	Milo	Blijdorp	Outside	Jolanda										1
2021-06-11	09:15:00	Trine	Blijdorp	Outside	Jolanda										1
2021-06-11	09:35:00	Elly	Blijdorp	Outside	Jolanda										1
2021-06-11	09:35:00	Hera	Blijdorp	Outside	Jolanda							1
2021-06-11	09:35:00	Milo	Blijdorp	Outside	Jolanda										1
2021-06-11	09:35:00	Trine	Blijdorp	Outside	Jolanda					1
2021-06-11	09:55:00	Elly	Blijdorp	Outside	Jolanda										1
2021-06-11	09:55:00	Hera	Blijdorp	Outside	Jolanda										1
2021-06-11	09:55:00	Milo	Blijdorp	Outside	Jolanda										1
2021-06-11	09:55:00	Trine	Blijdorp	Outside	Jolanda						1
2021-06-11	10:15:00	Elly	Blijdorp	Outside	Jolanda										1
2021-06-11	10:15:00	Hera	Blijdorp	Outside	Jolanda									1
2021-06-11	10:15:00	Milo	Blijdorp	Outside	Jolanda										1
2021-06-11	10:15:00	Trine	Blijdorp	Outside	Jolanda				1
2021-06-11	10:35:00	Elly	Blijdorp	Outside	Jolanda										1
2021-06-11	10:35:00	Hera	Blijdorp	Outside	Jolanda													1
2021-06-11	10:35:00	Milo	Blijdorp	Outside	Jolanda										1
2021-06-11	10:35:00	Trine	Blijdorp	Outside	Jolanda										1
2021-06-11	10:55:00	Elly	Blijdorp	Outside	Jolanda										1
2021-06-11	10:55:00	Hera	Blijdorp	Outside	Jolanda										1
2021-06-11	10:55:00	Milo	Blijdorp	Outside	Jolanda										1
2021-06-11	10:55:00	Trine	Blijdorp	Outside	Jolanda									1
2021-06-11	11:15:00	Elly	Blijdorp	Outside	Jolanda							1
2021-06-11	11:15:00	Hera	Blijdorp	Outside	Jolanda							1
2021-06-11	11:15:00	Milo	Blijdorp	Outside	Jolanda							1
2021-06-11	11:15:00	Trine	Blijdorp	Outside	Jolanda		1
2021-06-11	11:35:00	Elly	Blijdorp	Outside	Jolanda										1
2021-06-11	11:35:00	Hera	Blijdorp	Outside	Jolanda							1
2021-06-11	11:35:00	Milo	Blijdorp	Outside	Jolanda										1
2021-06-11	11:35:00	Trine	Blijdorp	Outside	Jolanda							1
2021-06-11	12:06:00	Elly	Blijdorp	Outside	Jolanda						1
2021-06-11	12:06:00	Hera	Blijdorp	Outside	Jolanda										1
2021-06-11	12:06:00	Milo	Blijdorp	Outside	Jolanda										1
2021-06-11	12:06:00	Trine	Blijdorp	Outside	Jolanda		1
2021-06-11	12:39:00	Elly	Blijdorp	Outside	Jolanda										1
2021-06-11	12:39:00	Hera	Blijdorp	Outside	Jolanda										1
2021-06-11	12:39:00	Milo	Blijdorp	Outside	Jolanda										1
2021-06-11	12:39:00	Trine	Blijdorp	Outside	Jolanda										1
2021-06-11	13:07:00	Elly	Blijdorp		Jolanda																1
2021-06-11	13:07:00	Hera	Blijdorp	Outside	Jolanda		1
2021-06-11	13:07:00	Milo	Blijdorp	Outside	Jolanda		1
2021-06-11	13:07:00	Trine	Blijdorp	Outside	Jolanda				1
2021-06-11	13:30:00	Elly	Blijdorp	Inside	Jolanda																1
2021-06-11	13:30:00	Hera	Blijdorp	Outside	Jolanda											1
2021-06-11	13:30:00	Milo	Blijdorp	Outside	Jolanda										1
2021-06-11	13:30:00	Trine	Blijdorp	Outside	Jolanda										1
2021-06-11	13:50:00	Elly	Blijdorp	Inside	Jolanda																1
2021-06-11	13:50:00	Hera	Blijdorp	Outside	Jolanda			1
2021-06-11	13:50:00	Milo	Blijdorp	Outside	Jolanda										1
2021-06-11	13:50:00	Trine	Blijdorp	Outside	Jolanda							1

[truncated: 28 more sheets: AP Phase I, AP Phase II, BZ Phase I, BZ Phase II, AP Summary, Eral_1, Eral_2, Salena_1, Salena_2, Rajaja_1, Rajaja_2, Maggie_1, Maggie_2, Sysoe_1, Sysoe_2, Heather_1, Heather_2, Tumari_1, Tumari_2, Summary …]
