# Supplementary material for: Personality as a Predictor of Time-Activity Budget in Lion-Tailed Macaques (Macaca silenus)
Source: Animals (Basel). 2022 Jun 8;12(12):1495. doi: 10.3390/ani12121495 (PMC9219468; doi:10.3390/ani12121495)
Supplement: Supplementary file 1 [file animals-12-01495-s001.zip › Supplementary file 2. RScripts.R]

#'Personality as a predictor of time-activity budget in lion-tailed macaques (Macaca silenus)
#'
#'
#'Charlotte E. Kluiver, Jolanda A. de Jong, Jorg J. M. Massen, Debottam Bhattacharjee
#'
#'R Script
#'
#'1. Data standardisation
#'2. ICC analysis
#'3. PCA analysis
#'4. GLMM analysis
#'5. Time-activity budget analysis
#'
#'-----------------------------------------------------------------------------------------
#' 1. Standardizing dataset prior running ICC and PCA

# Dataset contains data for both phases of observation and experiments. Focals is given in s/min, exp in s per hour
# before starting, dataset was split up in different sheets for each zoo, behavioural variables that had low occurrence of behaviour (over half of individuals scored 0 ) were excluded.

# Importing dataset

# starting with apenheul

install.packages("writexl")
library(writexl)

library(readxl)
z_AP <- read_excel()
head(z_AP)
View(z_AP)

z_AP=data.frame(z_AP)

Apenheul = data.frame(z_AP$ID)
View(Apenheul)

length= ncol(z_AP)

# NOTE: the 7 in below code represents the nr of individuals, so should be changed per dataset

Apenheul = data.frame(z_AP$ID); for (i in 2: length){
  Apenheul= cbind(Apenheul, (scale(z_AP[,i])[1:7,1]))
  names(Apenheul[i])= names(z_AP[i]) 
  
};names(Apenheul)= names(z_AP)

Apenheul= data.frame(Apenheul)

write_xlsx( ) 

# FOR BLIJDORP

library(readxl)
z_BL <- read_excel()
View(z_BL)

z_BL=data.frame(z_BL)

Blijdorp = data.frame(z_BL$ID)
View(Blijdorp)

length= ncol(z_BL)

Blijdorp = data.frame(z_BL$ID); for (i in 2: length){
  Blijdorp= cbind(Blijdorp, (scale(z_BL[,i])[1:4,1]))
  names(Blijdorp[i])= names(z_BL[i]) 
  
};names(Blijdorp)= names(z_BL)

Blijdorp= data.frame(Blijdorp)

write_xlsx( ) 

#'--------------------------------------------------------------------------------------------------------------------------
#'
#'2. ICC analysis
#'
#'We will test temporal consistency of behavioural variables
#'if ICC3 is >0.3 and p > 0.05 a behaviour is considered repeatable
#'DATA INCLUDES BOTH APENHEUL AND BLIJDORP GROUPS, exp in s per hour, focals in s per minute (to address differences in observation time per individual). 
#'Variables with low occurrences are removed (over half of individuals score 0)


# Packages and functions required ----
library(readxl)
library(psych)
library(openxlsx)
install.packages("tree")
library(tree)

# Import data  ----
ICC_data <- read_excel()
View(ICC_data)
head(ICC_data)
str(ICC_data)

# If a variable contains NA's, does not work with Loop, use code below;

Play.df <- data.frame(ICC_data$Play, ICC_data$Play_2)
head(Play.df)

ICC_withNA_data = na.tree.replace(ICC_data)
ICC_withNA_data$Play <- as.numeric(ICC_withNA_data$Play)
ICC_withNA_data$Play_2 <- as.numeric(ICC_withNA_data$Play_2)
Play.df <- data.frame(ICC_withNA_data$Play, ICC_withNA_data$Play_2)
iccNA(Play.df, rho0 = 0, conf = 0.95, detail = FALSE, oneG = TRUE, Cs = 10000)


#'Collect even numbers for for loop ----
#'With this you select all collums with an even number, so collum 2, 4, etc

evens <- function(x) subset(x, x %% 2 == 0)
(length= ncol(ICC_data))
(even_numbers=evens(2: length))

#for loop TRUE ----
data_ICC = data.frame(); for (i in even_numbers){
  #'Create a data frame with phase 1 and 2. 
  #'i+1 asks for the second phase. No doubles are expected because i is always even.
  for_data= data.frame(ICC_data[,i], ICC_data[,i+1])
  
  #'Creating a dataframe
  #'results with icc, f value, p value and confidence intervals are selected
  Variable = colnames(ICC_data[i])
  data_ICC = rbind(data_ICC, cbind(Variable , ICC(for_data)$results[3,c(2:3,6:8)]))
  
};data_ICC= data.frame(data_ICC);rownames(data_ICC)= NULL; View(data_ICC)

View(data_ICC)


#for loop  ----
#'FALSE 
#'This handles missing data and gives variance components as well
#'
data_ICC2 = data.frame(); for (i in even_numbers){
  #'Create a data frame with action 1 and 2. 
  #'i+1 asks for the second action. No doubles are expected because i is always even.
  for_data= data.frame(ICC_data[,i], ICC_data[,i+1])
  
  #'Creating a dataframe
  Variable = colnames(ICC_data[i])
  
  data_ICC2 = rbind(data_ICC2, cbind(Variable , ICC(for_data, lmer = F)$results[3,c(2:3,6:8)]))
  
  #data_ICC2= cbind(data_ICC2, (scale(ICC_data[,i])[1:7,1]))
  
};data_ICC2= data.frame(data_ICC2);rownames(data_ICC2)= NULL

View(data_ICC2)


#Gives subset of all action with ICC greater than 0.3 ----
ICC_3_T= subset(data_ICC, data_ICC$ICC> 0.3)
ICC_3_F= subset(data_ICC2, data_ICC2$ICC> 0.3)

#Create excel file with four sheets ----
wb = createWorkbook()
addWorksheet(wb, sheetName = "Total True")
addWorksheet(wb, sheetName = "Total False")
addWorksheet(wb, sheetName = "Subset True")
addWorksheet(wb, sheetName = "Subset False")
writeData(wb, sheet = "Total True", data_ICC, colNames = T)
writeData(wb, sheet = "Total False", data_ICC2, colNames = T)
writeData(wb, sheet = "Subset True", ICC_3_T, colNames = T)
writeData(wb, sheet = "Subset False", ICC_3_F, colNames = T)

#'Saves file. To overwrite existing file: add ", overwrite = T"
saveWorkbook(wb,)

#'------------------------------------------------------------------------------------------------------------------
#'
#' 3.PCA ANALYSIS
#' 
#' The PCA will allow to cluster the behaviours into dimensions which we can then label as personality traits
#' The PCA values (i.e PC scores) above 0.7 (i.e explaining most of the dimensions) are the ones kept for labelling

#' Packages and functions required ----
#install_github("kassambara/factoextra", force = TRUE)
library("readxl")
library("factoextra")
library("FactoMineR")
library("radiant")
library("desc")
library("devtools")
library("corrplot")
library("ggfortify")
library("viridis")
library("writexl")
library("ggplot2")
library("lme4")
library("afex")

# Import data ----

PCA_data  <- read_excel()
View(PCA_data)

#' Constructing the dataframes ----
#' ncol(PCA_data) in this code represents the nr of collums in the dataset
#' [2:ncol(PCA_data)] is all columns without the first one (ID)

PCA.Data <- data.frame(row.names = PCA_data$ID, PCA_data[2:ncol(PCA_data)]) # Naming the column names
names(PCA.Data) <- colnames(PCA_data[2:ncol(PCA_data)])
head(PCA.Data)
View(PCA.Data)

# So this dataset contains the standardized scores for the average of each repeatable behaviours 
#(i.e occurences and durations divived by the total amount of observation minutes for each focal) 
#for both the experiments and the focals.


#' Now let's calculate the PCA ----
#' Note: PCs are synonyms for dimensions and vice-versa
#' No rotation, before rotation you decide on the number of factor to extract. 
#' do not look at your factor loadings yet

Behaviours.pca <- prcomp(PCA.Data, center = TRUE, scale. = TRUE)
summary(Behaviours.pca)


#' eigenvalues need to be above 1. You decide how many PC's to retain based on these values, 
#' also you want more than 70% of variance explained. 
#' you also consider the screeplot, look for large drop-ofs between components.
#' No rotation

All.eig.val <- get_eigenvalue(Behaviours.pca)
All.eig.val
res.pca <- PCA(PCA.Data,  graph = FALSE)
(eig=get_eig(res.pca))
?get_eigenvalue

#' Visualising your data in a screeplot ---

screeplot(Behaviours.pca, type = "lines", npcs = 11, main = "Screeplot of all Principal Components")

#' Based on eigenvalues and screepplot we will extract 4 components,
#' They explain more than 90 % of variance

#' KMO
#' 
#' KMO values should be high, everything below 0.5 is not acceptable, 0.5 to 0.7 mediocre, 0.7 to 0.8 good

dimensions <- colnames(PCA.Data)
summary(pre_factor(PCA.Data, vars = dimensions)) 

#' COMMUNALITY

#' The communality estimates are the estimates of how much variation of a variable is explained by the PC's. 
#' The higher this number, the more variation of this variable is represented in all the PC's. 
#' Low scores, namely those stricly below 0.2 should be removed (see Massen et al., 2013) If sample size is small,
#' it might be good to increase this threshold. Field et al., 2012 suggest 0.7
#' At this point, remove those variables that show low communality scores (< 20% or < 70%) and re-run the whole test
#' Once all variables have a high enough communality score, look at the factor loadings
#' 
#' in following code you get the factor loadings which you need to determine which behaviours load onto factors (RC 1 2 etc..).

result <- full_factor(PCA.Data, dimensions, nr_fact = 4)
summary(result)


#'gives you all factor loadings sorted and only those above the 0.5 cut off value
summary(result, cutoff = 0.5, fsort = T)


#' Besides factor loadings, we need factor scores. These are given by the following code. Look for the scores of individuals
#' to factors (not individuals to variables). 

store(PCA.Data, result)


#' Testing for independence of age and sex for each PC with location as a random factor
#'  
#' Preparing data:


LM_Data <- read_excel()
View(LM_Data)

LM.Data <- data.frame(row.names = LM_Data$ID, LM_Data[2:ncol(LM_Data)])
names(LM.Data) <- colnames(LM_Data[2:ncol(LM_Data)])
head(LM.Data)


#' PC 1 Persistence --- No effect

str(LM.Data)

LM.Data$Persistence <-as.numeric(as.character(LM.Data$Persistence))
Lmer1 <- lmer(Persistence ~ Sex + Age + (1|Location), data = LM.Data)
summary(Lmer1)

#' PC 2 Sociability --- No effect

LM.Data$Sociability <-as.numeric(as.character(LM.Data$Sociability))
Lmer2 <- lmer(Sociability ~ Sex + Age + (1|Location), data = LM.Data)
summary(Lmer2)

#' PC 3 Affiliation --- Effect of sex: p = 0.0405

LM.Data$Affiliation <-as.numeric(as.character(LM.Data$Affiliation))
Lmer3 <- lmer(Affiliation ~ Sex + Age + (1|Location), data = LM.Data)
summary(Lmer3)

LM.Data$Affiliation<-as.numeric(as.character(LM.Data$Affiliation)) # Preparing the data
p <- ggplot(LM.Data, aes(x = Sex, y = Affiliation, fill=Sex, ylab=)) + geom_boxplot() # Basic graph
p4<- p+  scale_fill_viridis(discrete = TRUE) + ggtitle("Effect of Sex on PC Affiliation") + 
  xlab("Sex") + ylab("Personality Score for PC Affiliation") +   theme(plot.title = element_text(hjust = 0.5))
p4 + geom_boxplot(outlier.colour="red", outlier.shape=8,
                  outlier.size=4) # Adding the previous graph with outlier

#' PC 4 Anxiety ---  No effect

LM.Data$Anxiety <-as.numeric(as.character(LM.Data$Anxiety))

Lmer4 <- lmer(Anxiety ~ Sex + Age + (1|Location), data = LM.Data)
summary(Lmer4)

#'----------------------------------------------------------------------------------------------------------------------------
#' PERSONALITY AS PREDICTOR of TIME-ACTIVITY BUDGET variation
#' 

#' Packages
library("lme4")
library("afex")
library("readxl")
library("glmmTMB")
library(DHARMa)
library(lmtest)
library(RVAideMemoire)


#' effect of age and sex on time activity budgets
#' 
data1 <- read_excel()

data1.df <- data.frame(data1)
str(data1.df)


Glmer11 <- glmer.nb(Food.related ~ Sex + offset(log(Scans.corrected))+ (1|Location), data = data1.df)
summary(Glmer11)
testResiduals(Glmer11)

#' residuals are normally distributed and there is no over/under dispersion
Glmer12 <- glmer.nb(Food.related ~ Age + offset(log(Scans.corrected))+ (1|Location), data = data1.df)
summary(Glmer12)
testResiduals(Glmer12)


#' residuals are normally distributed and there is no over/under dispersion
Glmer20 <- glmer.nb(General.activity ~ Sex + Age + offset(log(Scans.corrected))+ (1|Location), data = data1.df)
summary(Glmer20)
testResiduals(Glmer20)

#' residuals are normally distributed and there is no over/under dispersion
Glmer31 <- glmer.nb(Inactivity ~ Sex + offset(log(Scans.corrected))+ (1|Location), data = data1.df,)
summary(Glmer31)
testResiduals(Glmer31)


Glmer32 <- glmer.nb(Inactivity ~ Age + offset(log(Scans.corrected))+ (1|Location), data = data1.df)
summary(Glmer32)
testResiduals(Glmer32)


#' all KStest are not significant meaning we have no overdispersion. assumptions met 

testResiduals(Glmer11)
testResiduals(Glmer12)


testResiduals(Glmer20)

testResiduals(Glmer31)
testResiduals(Glmer32)

Simulate20 <- simulateResiduals(fittedModel = Glmer20, n = 200)
Simulate30 <- simulateResiduals(fittedModel = Glmer30, n = 200)

plot(Simulate20)
plot(Simulate30)


#' Null vs Full model comparison

Null10 <-glmer(Food.related ~ Age + offset(log(Scans.corrected))+ (1|Location), data = data1.df, family = "poisson"(link = "log"))
summary(Null10)

Null20 <- glmer(General.activity ~ Age + offset(log(Scans.corrected))+ (1|Location), data = data1.df, family = "poisson"(link = "log"))
summary(Null20)


Null30 <- glmer(Inactivity ~ Age + offset(log(Scans.corrected))+ (1|Location), data = data1.df, family = "poisson"(link = "log"))
summary(Null30)

lrtest(Null10, Glmer10) 
lrtest(Null20, Glmer20) 
lrtest(Null30, Glmer30) 

#' considering null vs full model comparison, we used:
#' glmer11 & 12
#' glmer 20
#' glmer31 & 32

#-----------------------------------------------------------------------------------------------------

#' Difference of time-activity budgets between groups, no difference was found
#' 
Groups <- read_excel()

View(Groups)
Groups.df <- data.frame(Groups)
str(Groups.df)

groupdiff <- glm(counts ~ Location + offset(log(Scans)), data = Groups.df, family = "poisson"(link = "log"))

summary(groupdiff)

#--------------------------------------------------------------------------------------------------------

#' 4. personality as predictor of TAB

#' Import dataset

LM_data <- read_excel

View(LM_data)

LM.Data=data.frame(LM_data)
LM.Data$ID=NULL
LM.Data$Birth.Date=NULL

rownames(LM.Data)=LM_data$ID

head(LM.Data)
View(LM.Data)


Glmer1 <- glmer(Food.related ~ Persistence + Sociability + Affiliation + Anxiety + offset(log(Scans.corrected))+ (1|Location), data = LM.Data, family = "poisson"(link = "log"))
summary(Glmer1)

Glmer2 <- glmer(General.activity ~ Persistence + Sociability + Affiliation + Anxiety + offset(log(Scans.corrected))+ (1|Location), data = LM.Data, family = "poisson"(link = "log"))
summary(Glmer2)

Glmer3 <- glmer(Activity.mobile ~ Persistence + Sociability + Affiliation + Anxiety + offset(log(Scans.corrected))+ (1|Location), data = LM.Data, family = "poisson"(link = "log"))
summary(Glmer3)

Glmer4 <- glmer(Activity.stationary ~ Persistence + Sociability + Affiliation + Anxiety + offset(log(Scans.corrected))+ (1|Location), data = LM.Data, family = "poisson"(link = "log"))
summary(Glmer4)

Glmer5 <- glmer(Inactivity ~ Persistence + Sociability + Affiliation + Anxiety + offset(log(Scans.corrected))+ (1|Location), data = LM.Data, family = "poisson"(link = "log"))
summary(Glmer5)

#' all KStest are not significant meaning we have no overdispersion. assumptions met 

testResiduals(Glmer1)
testResiduals(Glmer2)
testResiduals(Glmer3)
testResiduals(Glmer4)
testResiduals(Glmer5)

Simulate1 <- simulateResiduals(fittedModel = Glmer1, n = 200)
Simulate2 <- simulateResiduals(fittedModel = Glmer2, n = 200)
Simulate3 <- simulateResiduals(fittedModel = Glmer3, n = 200)
Simulate4 <- simulateResiduals(fittedModel = Glmer4, n = 200)
Simulate5 <- simulateResiduals(fittedModel = Glmer5, n = 200)

plot(Simulate1)
plot(Simulate2)
plot(Simulate3)
plot(Simulate4)
plot(Simulate5)

#' Null vs Full model comparison

Null1 <-glmer(Food.related ~ Persistence + offset(log(Scans.corrected))+ (1|Location), data = LM.Data, family = "poisson"(link = "log"))
summary(Null1)

Null2 <- glmer(General.activity ~ Persistence + offset(log(Scans.corrected))+ (1|Location), data = LM.Data, family = "poisson"(link = "log"))
summary(Null2)

Null3 <- glmer(Activity.mobile ~ Persistence + offset(log(Scans.corrected))+ (1|Location), data = LM.Data, family = "poisson"(link = "log"))
summary(Null3)

Null4 <- glmer(Activity.stationary ~ Persistence + offset(log(Scans.corrected))+ (1|Location), data = LM.Data, family = "poisson"(link = "log"))
summary(Null4)

Null5 <- glmer(Inactivity ~ Persistence + offset(log(Scans.corrected))+ (1|Location), data = LM.Data, family = "poisson"(link="log"))
summary(Null5)

lrtest(Null1, Glmer1) 
lrtest(Null2, Glmer2) 
lrtest(Null3, Glmer3) 
lrtest(Null4, Glmer4) 
lrtest(Null5, Glmer5) 

#' considering AIC and null vs full model comparison we chose to go ahead with all full models. 

#' -----------------------------------------------------------------------------------------------------------------------------
 
#' individual variation in time-activity budgets
#' 
#' 
#' FOOD RELATED BEHAVIOUR --> INDIVIDUALS DIFFER SIGNIFICANTLY FROM EACH OTHER

prop.test(c(91,64,138,57,81,69,77,61,74,51,49),c(362,351,359,359,243,255,255,248,230,242,256))

#data:  c(91, 64, 138, 57, 81, 69, 77, 61, 74, 51, 49) out of c(362, 351, 359, 359, 243, 255, 255, 248, 230, 242, 256)
#X-squared = 83.017, df = 10, p-value = 1.283e-13
#alternative hypothesis: two.sided
#sample estimates:
 # prop 1    prop 2    prop 3    prop 4    prop 5    prop 6    prop 7    prop 8    prop 9   prop 10   prop 11 
#0.2513812 0.1823362 0.3844011 0.1587744 0.3333333 0.2705882 0.3019608 0.2459677 0.3217391 0.2107438 0.1914062 


#'ACTIVITY --> INDIVIDUALS DIFFER SIGNIFICANTLY FROM EACH OTHER
#'
#'
??prop.test

prop.test(c(118,59,101,81,73,64,60,42,41,25,41),c(362,351,359,359,243,255,255,248,230,242,256))

#11-sample test for equality of proportions without continuity correction

#data:  c(118, 59, 101, 81, 73, 64, 60, 42, 41, 25, 41) out of c(362, 351, 359, 359, 243, 255, 255, 248, 230, 242, 256)
#X-squared = 77.697, df = 10, p-value = 1.417e-12
#alternative hypothesis: two.sided
#sample estimates:
#  prop 1    prop 2    prop 3    prop 4    prop 5    prop 6    prop 7    prop 8    prop 9   prop 10   prop 11 
#0.3259669 0.1680912 0.2813370 0.2256267 0.3004115 0.2509804 0.2352941 0.1693548 0.1782609 0.1033058 0.1601562 

# RESTING --> INDIVIDUALS DIFFER SIGNIFICANTLY FROM EACH OTHER

prop.test(c(153,	228,	120,	221,	89,	122,	118,	145,	115,	166,	166),c(362,351,359,359,243,255,255,248,230,242,256))

#11-sample test for equality of proportions without continuity correction

#data:  c(153, 228, 120, 221, 89, 122, 118, 145, 115, 166, 166) out of c(362, 351, 359, 359, 243, 255, 255, 248, 230, 242, 256)
#X-squared = 176.39, df = 10, p-value < 2.2e-16
#alternative hypothesis: two.sided
#sample estimates:
#  prop 1    prop 2    prop 3    prop 4    prop 5    prop 6    prop 7    prop 8    prop 9   prop 10   prop 11 
#0.4226519 0.6495726 0.3342618 0.6155989 0.3662551 0.4784314 0.4627451 0.5846774 0.5000000 0.6859504 0.6484375 


#' Variation between the three categories

prop.test(c(812,	705,	1643),c(3160, 3160, 3160))

#'	3-sample test for equality of proportions without continuity correction

#data:  c(812, 705, 1643) out of c(3160, 3160, 3160)
#X-squared = 750.88, df = 2, p-value < 2.2e-16
#alternative hypothesis: two.sided
#sample estimates:
#  prop 1    prop 2    prop 3 
#0.2569620 0.2231013 0.5199367 
